# Supplementary material for: Oncogene PRR14 promotes breast cancer through activation of PI3K signal pathway and inhibition of CHEK2 pathway
Source: Cell Death Dis. 2020 Jun 15;11(6):464. doi: 10.1038/s41419-020-2640-8 (PMC7296039; doi:10.1038/s41419-020-2640-8)
Supplement: Supplementary file 3 — Supplementary table 1 [file 41419_2020_2640_MOESM3_ESM.xlsx]

## Sheet: chip reference
Pos.	Age	Gender	Organ	Pathology diagnosis	Grade	Type	Staining intensity(SI)
A3	83	F	Breast	Invasive ductal carcinoma	1	Malignant	++
A8	38	F	Breast	Invasive ductal carcinoma	1	Malignant	+
A9	52	F	Breast	Invasive ductal carcinoma	1	Malignant	-
C13	39	F	Breast	Invasive ductal carcinoma	2	Malignant	+++
C14	52	F	Breast	Invasive ductal carcinoma	2	Malignant	+++
C5	48	F	Breast	Invasive ductal carcinoma	1	Malignant	+
D12	46	F	Breast	Invasive ductal carcinoma	2	Malignant	-
D3	56	F	Breast	Invasive ductal carcinoma with necrosis	2	Malignant	+
E12	41	F	Breast	Invasive ductal carcinoma	2	Malignant	++
E14	40	F	Breast	Invasive ductal carcinoma	3	Malignant	+++
E16	67	F	Breast	Invasive ductal carcinoma	2	Malignant	++
E6	70	F	Breast	Invasive ductal carcinoma	1	Malignant	++
G14	70	F	Breast	Invasive lobular carcinoma	-	Malignant	-
H13	49	F	Breast	Invasive lobular carcinoma	-	Malignant	+
H14	52	F	Breast	Invasive lobular carcinoma	-	Malignant	-
H2	73	F	Breast	Invasive lobular carcinoma	-	Malignant	-
I13	49	F	Breast	Invasive lobular carcinoma	-	Malignant	-
I3	52	F	Breast	Invasive lobular carcinoma	-	Malignant	++
J16	40	F	Breast	Invasive lobular carcinoma	-	Malignant	-
J5	63	F	Breast	Invasive lobular carcinoma	-	Malignant	-
J6	74	F	Breast	Invasive lobular carcinoma	-	Malignant	+++
K3	34	F	Breast	Invasive lobular carcinoma	-	Malignant	+
K4	46	F	Breast	Invasive lobular carcinoma	-	Malignant	-
K7	50	F	Breast	Invasive lobular carcinoma	-	Malignant	-
A10	64	F	Breast	Invasive ductal carcinoma	1	Malignant	-
I5	68	F	Breast	Invasive lobular carcinoma	-	Malignant	-
I6	56	F	Breast	Invasive lobular carcinoma	-	Malignant	++
K16	44	F	Breast	Invasive lobular carcinoma	-	Malignant	*
B12	54	F	Breast	Invasive ductal carcinoma	2	Malignant	-
B3	60	F	Breast	Invasive ductal carcinoma	1	Malignant	-
D5	46	F	Breast	Invasive ductal carcinoma	2	Malignant	-
G13	69	F	Breast	Invasive lobular carcinoma	-	Malignant	-
J10	77	F	Breast	Invasive lobular carcinoma	-	Malignant	-
J11	48	F	Breast	Invasive lobular carcinoma	-	Malignant	-
J13	50	F	Breast	Invasive lobular carcinoma	-	Malignant	+++
J8	44	F	Breast	Invasive lobular carcinoma	-	Malignant	++
K6	59	F	Breast	Invasive lobular carcinoma	-	Malignant	-
C3	57	F	Breast	Invasive ductal carcinoma	1	Malignant	+
D13	54	F	Breast	Invasive ductal carcinoma	2	Malignant	-
G7	72	F	Breast	Invasive lobular carcinoma	-	Malignant	-
H11	58	F	Breast	Invasive lobular carcinoma	-	Malignant	-
I7	52	F	Breast	Invasive lobular carcinoma	-	Malignant	*
J12	60	F	Breast	Invasive lobular carcinoma	-	Malignant	-
J14	50	F	Breast	Invasive lobular carcinoma	-	Malignant	-
J9	40	F	Breast	Invasive lobular carcinoma	-	Malignant	-
A7	40	F	Breast	Invasive ductal carcinoma	1	Malignant	*
B9	45	F	Breast	Invasive ductal carcinoma	2	Malignant	++
J7	48	F	Breast	Invasive lobular carcinoma	-	Malignant	+++
A12	45	F	Breast	Invasive ductal carcinoma(sparse)	1	Malignant	+
A5	34	F	Breast	Invasive ductal carcinoma	1	Malignant	++
I10	72	F	Breast	Invasive lobular carcinoma	-	Malignant	++
J1	31	F	Breast	Invasive lobular carcinoma	-	Malignant	-
B2	57	F	Breast	Invasive ductal carcinoma	1	Malignant	*
E11	47	F	Breast	Invasive ductal carcinoma	2	Malignant	+
B16	45	F	Breast	Invasive ductal carcinoma	1	Malignant	++
C1	49	F	Breast	Invasive ductal carcinoma	1	Malignant	+
C10	53	F	Breast	Invasive ductal carcinoma	2	Malignant	+
D10	66	F	Breast	Invasive ductal carcinoma	2	Malignant	-
D4	49	F	Breast	Invasive ductal carcinoma with necrosis	2	Malignant	+
E13	29	F	Breast	Invasive ductal carcinoma	2	Malignant	+
E7	58	F	Breast	Invasive ductal carcinoma	2	Malignant	++
E8	60	F	Breast	Invasive ductal carcinoma	2	Malignant	-
E9	52	F	Breast	Invasive ductal carcinoma	2	Malignant	+++
G6	52	F	Breast	Invasive lobular carcinoma	-	Malignant	-
I11	37	F	Breast	Invasive ductal carcinoma and invasive lobular carcinoma	-	Malignant	-
I16	52	F	Breast	Invasive lobular carcinoma	-	Malignant	-
K1	57	F	Breast	Invasive lobular carcinoma	-	Malignant	-
K15	76	F	Breast	Invasive lobular carcinoma	-	Malignant	++
K9	42	F	Breast	Invasive lobular carcinoma	-	Malignant	-
C6	39	F	Breast	Invasive ductal carcinoma	1	Malignant	++
C2	38	F	Breast	Invasive ductal carcinoma	1	Malignant	+
D11	53	F	Breast	Invasive ductal carcinoma	2	Malignant	+
E10	62	F	Breast	Invasive ductal carcinoma	2	Malignant	-
D8	46	F	Breast	Invasive ductal carcinoma(blank)	2	Malignant	+++
H1	48	F	Breast	Invasive lobular carcinoma(blank)	-	Malignant	-
K11	37	F	Breast	Invasive lobular carcinoma(blank)	-	Malignant	-
G11	47	F	Breast	Invasive lobular carcinoma	-	Malignant	+
G9	37	F	Breast	Invasive lobular carcinoma	-	Malignant	+
B8	44	F	Breast	Invasive ductal carcinoma	1	Malignant	+++
J4	39	F	Breast	Invasive lobular carcinoma	-	Malignant	-
F1	21	F	Breast	Cancer adjacent normal breast tissue(blank)	-	NAT	++
F10	43	F	Breast	Cancer adjacent normal breast tissue	-	NAT	+
F11	47	F	Breast	Cancer adjacent normal breast tissue	-	NAT	-
F12	33	F	Breast	Cancer adjacent normal breast tissue(blank)	-	NAT	++
F13	47	F	Breast	Cancer adjacent normal breast tissue(fibrous tissue)	-	NAT	++
F14	37	F	Breast	Cancer adjacent normal breast tissue(blank)	-	NAT	-
F15	48	F	Breast	Cancer adjacent normal breast tissue	-	NAT	+
F16	48	F	Breast	Cancer adjacent normal breast tissue(fibrous tissue)	-	NAT	-
F2	48	F	Breast	Cancer adjacent normal breast tissue(blank)	-	NAT	+
F3	55	F	Breast	Cancer adjacent normal breast tissue(blank)	-	NAT	*
F4	43	F	Breast	Cancer adjacent normal breast tissue	-	NAT	+
F5	40	F	Breast	Cancer adjacent normal breast tissue	-	NAT	-
F6	54	F	Breast	Cancer adjacent normal breast tissue(blank)	-	NAT	*
F7	44	F	Breast	Cancer adjacent normal breast tissue	-	NAT	-
F8	50	F	Breast	Cancer adjacent normal breast tissue	-	NAT	*
F9	28	F	Breast	Cancer adjacent normal breast tissue	-	NAT	+
C16	64	F	Breast	Invasive ductal carcinoma	2	Malignant	-
G15	41	F	Breast	Invasive lobular carcinoma	-	Malignant	-
G8	47	F	Breast	Invasive lobular carcinoma	-	Malignant	-
H3	59	F	Breast	Invasive lobular carcinoma	-	Malignant	-
K10	54	F	Breast	Invasive lobular carcinoma	-	Malignant	+++
G12	49	F	Breast	Invasive lobular carcinoma	-	Malignant	-
G16	66	F	Breast	Invasive lobular carcinoma	-	Malignant	-
H10	53	F	Breast	Invasive lobular carcinoma	-	Malignant	-
H7	44	F	Breast	Invasive lobular carcinoma	-	Malignant	+
H9	48	F	Breast	Invasive lobular carcinoma	-	Malignant	-
I8	58	F	Breast	Invasive lobular carcinoma	-	Malignant	+
K13	53	F	Breast	Invasive lobular carcinoma	-	Malignant	-
C9	55	F	Breast	Invasive ductal carcinoma	2	Malignant	+
K8	70	F	Breast	Invasive lobular carcinoma	-	Malignant	++
B11	50	F	Breast	Invasive ductal carcinoma	1	Malignant	+
B13	32	F	Breast	Invasive ductal carcinoma	1	Malignant	+
H12	39	F	Breast	Invasive lobular carcinoma	-	Malignant	-
G1	45	F	Breast	Invasive lobular carcinoma	-	Malignant	+
G2	66	F	Breast	Invasive lobular carcinoma	-	Malignant	+
G5	38	F	Breast	Invasive lobular carcinoma	-	Malignant	-
K5	43	F	Breast	Invasive lobular carcinoma	-	Malignant	+
B1	54	F	Breast	Invasive ductal carcinoma	1	Malignant	+
B14	39	F	Breast	Invasive ductal carcinoma	1	Malignant	++
B6	40	F	Breast	Invasive ductal carcinoma	1	Malignant	-
E1	71	F	Breast	Invasive ductal carcinoma	1	Malignant	-
G3	47	F	Breast	Invasive lobular carcinoma	-	Malignant	+
H15	47	F	Breast	Invasive lobular carcinoma	-	Malignant	-
H4	61	F	Breast	Invasive lobular carcinoma	-	Malignant	++
H6	47	F	Breast	Invasive lobular carcinoma	-	Malignant	+
I15	50	F	Breast	Invasive lobular carcinoma	-	Malignant	-
K12	45	F	Breast	Invasive lobular carcinoma	-	Malignant	+
D6	47	F	Breast	Invasive ductal carcinoma	2	Malignant	-
E5	51	F	Breast	Invasive ductal carcinoma	2	Malignant	++
G10	51	F	Breast	Invasive lobular carcinoma	-	Malignant	++
A16	38	F	Breast	Invasive ductal carcinoma	1	Malignant	+
D2	38	F	Breast	Invasive ductal carcinoma	2	Malignant	-
I14	41	F	Breast	Invasive lobular carcinoma	-	Malignant	-
A13	42	F	Breast	Invasive ductal carcinoma	1	Malignant	++
B10	45	F	Breast	Invasive ductal carcinoma	1	Malignant	++
H16	48	F	Breast	Invasive lobular carcinoma	-	Malignant	+
I12	35	F	Breast	Invasive lobular carcinoma	-	Malignant	-
K2	42	F	Breast	Invasive lobular carcinoma	-	Malignant	+
A1	52	F	Breast	Invasive ductal carcinoma	1	Malignant	*
A11	46	F	Breast	Invasive ductal carcinoma	1	Malignant	+
A14	46	F	Breast	Invasive ductal carcinoma	1	Malignant	-
A15	48	F	Breast	Invasive ductal carcinoma	1	Malignant	-
A2	57	F	Breast	Invasive ductal carcinoma	1	Malignant	++
A4	42	F	Breast	Invasive ductal carcinoma	1	Malignant	+
A6	72	F	Breast	Invasive ductal carcinoma	1	Malignant	-
B15	39	F	Breast	Invasive ductal carcinoma	1	Malignant	-
B4	48	F	Breast	Invasive ductal carcinoma	1	Malignant	+
B5	41	F	Breast	Invasive ductal carcinoma	1	Malignant	-
B7	38	F	Breast	Invasive ductal carcinoma	1	Malignant	+
C11	39	F	Breast	Invasive ductal carcinoma	2	Malignant	++
C12	43	F	Breast	Invasive ductal carcinoma	2	Malignant	+
C4	43	F	Breast	Invasive ductal carcinoma	1	Malignant	++
C7	50	F	Breast	Invasive ductal carcinoma	2	Malignant	+
C8	43	F	Breast	Invasive ductal carcinoma	2	Malignant	-
D1	38	F	Breast	Invasive ductal carcinoma	2	Malignant	-
D14	41	F	Breast	Invasive ductal carcinoma	2	Malignant	+
D16	46	F	Breast	Invasive ductal carcinoma	1	Malignant	+
D9	45	F	Breast	Invasive ductal carcinoma	2	Malignant	-
E15	65	F	Breast	Invasive ductal carcinoma	2	Malignant	+
E2	50	F	Breast	Invasive ductal carcinoma	2	Malignant	-
E3	44	F	Breast	Invasive ductal carcinoma	2	Malignant	++
G4	50	F	Breast	Invasive lobular carcinoma	-	Malignant	+
H5	35	F	Breast	Invasive lobular carcinoma	-	Malignant	-
H8	74	F	Breast	Invasive lobular carcinoma	-	Malignant	-
I1	47	F	Breast	Invasive lobular carcinoma	-	Malignant	-
I2	47	F	Breast	Invasive lobular carcinoma	-	Malignant	+
I4	50	F	Breast	Invasive lobular carcinoma	-	Malignant	-
I9	64	F	Breast	Invasive lobular carcinoma	-	Malignant	-
J15	54	F	Breast	Invasive lobular carcinoma	-	Malignant	-
J2	58	F	Breast	Invasive lobular carcinoma	-	Malignant	+
J3	55	F	Breast	Invasive lobular carcinoma	-	Malignant	-
K14	53	F	Breast	Invasive lobular carcinoma	-	Malignant	-
E4	66	F	Breast	Invasive ductal carcinoma	2	Malignant	-
C15	52	F	Breast	Invasive ductal carcinoma	2	Malignant	++
D15	57	F	Breast	Invasive ductal carcinoma	1	Malignant	+
D7	49	F	Breast	Invasive ductal carcinoma	2	Malignant	++
L1	39	F	Breast	Cancer adjacent normal breast tissue	-	NAT	*
L10	27	F	Breast	Cancer adjacent normal breast tissue(blank)	-	NAT	+
L11	40	F	Breast	Cancer adjacent normal breast tissue(blank)	-	NAT	*
L12	48	F	Breast	Cancer adjacent normal breast tissue(fibrous tissue)	-	NAT	-
L13	38	F	Breast	Cancer adjacent normal breast tissue	-	NAT	-
L14	21	F	Breast	Normal breast tissue	-	Normal	+
L15	19	F	Breast	Normal breast tissue(fibrous tissue)	-	Normal	*
L16	35	F	Breast	Normal breast tissue(fibrous tissue)	-	Normal
L2	50	F	Breast	Cancer adjacent normal breast tissue	-	NAT	*
L3	55	F	Breast	Cancer adjacent normal breast tissue(blank)	-	NAT	+
L4	63	F	Breast	Cancer adjacent normal breast tissue(blank)	-	NAT	*
L5	48	F	Breast	Cancer adjacent normal breast tissue	-	NAT	++
L6	42	F	Breast	Cancer adjacent normal breast tissue	-	NAT	+
L7	21	F	Breast	Cancer adjacent normal breast tissue(blank)	-	NAT	*
L8	45	F	Breast	Cancer adjacent normal breast tissue	-	NAT	*
L9	34	F	Breast	Cancer adjacent normal breast tissue	-	NAT	++
-	42	M	Adrenal gland	Pheochromocytoma (tissue marker)	-	Malignant
T - Primary tumor
Tx - Primary tumor cannot be assessed
T0 - No evidence of primary tumor
Tis - Carcinoma in situ; intraepithelial or invasion of lamina propria
T1 - Tumor invades submucosa
T2 - Tumor invades muscularis propria
T3 - Tumor invades through muscularis propria into subserosa or into non-peritonealized pericolic or perirectal tissues.
T4 - Tumor directly invades other organs or structures and/or perforate visceral peritoneum
N - Regional lymph nodes
Nx - Regional lymph nodes cannot be assessed
N0 - No regional lymph node metastasis
N1 - Metastasis in 1 to 3 regional lymph nodes
N2 - Metastasis in 4 or more regional lymph nodes
M - Distant metastasis
Mx - Distant metastasis cannot be assessed
M0 - No distant metastasis
M1 - Distant metastasis
NAT-Cancer adjacent normal breast tissue(blank)
Normal-Normal breast tissue
