# Supplementary material for: Oncogene PRR14 promotes breast cancer through activation of PI3K signal pathway and inhibition of CHEK2 pathway
Source: Cell Death Dis. 2020 Jun 15;11(6):464. doi: 10.1038/s41419-020-2640-8 (PMC7296039; doi:10.1038/s41419-020-2640-8)
Supplement: Supplementary file 4 — Supplementary table 2 [file 41419_2020_2640_MOESM4_ESM.xlsx]

## Sheet: Basal
column	row	corrected-two-tail-p-value	F-value	two-tail-p-value	mean-group1	mean-group2
PRR14-H VS PRR14-L	PRR14	0	355.456	0	0.644333	-0.686667
PRR14-H VS PRR14-L	INO80E	9.65288e-11	105.212	1.19904e-14	0.504667	-0.626333
PRR14-H VS PRR14-L	PPP4C	3.51138e-09	84.3882	6.54254e-13	0.265667	-0.668667
PRR14-H VS PRR14-L	BCKDK	1.59554e-08	75.9096	3.96383e-12	0.608667	-0.52
PRR14-H VS PRR14-L	BCL7C	1.69244e-08	74.6292	5.25568e-12	0.925	-0.637333
PRR14-H VS PRR14-L	CCDC101	3.71638e-08	69.6551	1.61572e-11	0.552333	-0.419667
PRR14-H VS PRR14-L	KIF22	3.74007e-08	70.2986	1.39373e-11	0.184667	-0.702667
PRR14-H VS PRR14-L	MYST1	3.85002e-08	68.9239	1.91294e-11	0.801	-0.428
PRR14-H VS PRR14-L	ZNF768	4.56903e-08	67.6823	2.55396e-11	0.277333	-0.715
PRR14-H VS PRR14-L	VKORC1	1.02594e-07	63.4421	7.0091e-11	-0.933667	0.568333
PRR14-H VS PRR14-L	SETD1A	1.06847e-07	63.668	6.63604e-11	0.689333	-0.872667
PRR14-H VS PRR14-L	FBRS	2.31465e-07	59.7834	1.7251e-10	0.219333	-0.943
PRR14-H VS PRR14-L	GIYD2	3.4652e-07	57.5751	3.01303e-10	0.328333	-0.311667
PRR14-H VS PRR14-L	C16orf53	3.59476e-07	57.1613	3.34895e-10	0.648	-0.326333
PRR14-H VS PRR14-L	RNPS1	3.64375e-07	57.6687	2.94197e-10	0.217	-0.805
PRR14-H VS PRR14-L	TBC1D10B	3.7943e-07	57.0886	3.7705e-10	0.241333	-0.694
PRR14-H VS PRR14-L	TTBK2	4.13594e-07	56.1292	4.36687e-10	0.333	-0.438621
PRR14-H VS PRR14-L	LOC400752	5.64562e-07	54.7126	6.31148e-10	0.777333	-0.689667
PRR14-H VS PRR14-L	RPUSD1	6.75501e-07	53.8241	7.97125e-10	0.627667	-0.0716667
PRR14-H VS PRR14-L	KCTD13	6.84859e-07	53.5779	8.50703e-10	0.680333	-0.411
PRR14-H VS PRR14-L	DDI2	8.42005e-07	52.6165	1.0982e-09	-1.54667	-0.0476667
PRR14-H VS PRR14-L	DOCK4	1.24613e-06	50.8217	1.78007e-09	-1.845	0.151
PRR14-H VS PRR14-L	TRAPPC5	1.26578e-06	50.9279	1.72952e-09	0.944	-0.47
PRR14-H VS PRR14-L	FAM63B	1.26726e-06	50.4531	1.96768e-09	-0.984667	0.0506667
PRR14-H VS PRR14-L	RPS2	1.29037e-06	50.5367	1.92341e-09	-1.17167	0.00733333
PRR14-H VS PRR14-L	SPATA13	1.55697e-06	49.557	2.5142e-09	-1.75833	-0.192333
PRR14-H VS PRR14-L	IL6ST	1.66301e-06	49.1805	2.78872e-09	-3.66933	-1.49167
PRR14-H VS PRR14-L	CDKL5	2.28284e-06	48.8105	3.96991e-09	0.632667	-0.625
PRR14-H VS PRR14-L	RALGAPA2	2.38765e-06	47.6214	4.30046e-09	-0.961667	0.757667
PRR14-H VS PRR14-L	NFATC2	2.41934e-06	48.0321	4.5078e-09	-1.49574	0.784667
PRR14-H VS PRR14-L	LNPEP	2.42575e-06	47.327	4.67041e-09	-1.63	0.0146667
PRR14-H VS PRR14-L	FAM127B	2.83056e-06	46.6664	5.62562e-09	-0.577667	0.693333
PRR14-H VS PRR14-L	DPP8	3.04391e-06	46.0938	6.61679e-09	-1.71867	-0.0933333
PRR14-H VS PRR14-L	GOLIM4	3.04536e-06	46.2994	6.24165e-09	0.351	-0.498333
PRR14-H VS PRR14-L	LMBRD2	3.09997e-06	46.1316	6.54611e-09	-0.944667	1.115
PRR14-H VS PRR14-L	OSBPL8	3.14859e-06	45.876	7.0399e-09	-0.846667	0.438
PRR14-H VS PRR14-L	PHKG2	3.21747e-06	45.5196	7.79339e-09	0.213667	-0.587333
PRR14-H VS PRR14-L	MYCBP2	3.27724e-06	45.5461	7.73463e-09	-1.80733	0.0176667
PRR14-H VS PRR14-L	RBM7	3.31021e-06	45.3319	8.2236e-09	-0.905	0.362
PRR14-H VS PRR14-L	TUFM	3.32904e-06	45.5846	7.65012e-09	-0.806333	0.185333
PRR14-H VS PRR14-L	FBXL19	3.85953e-06	44.7115	9.828e-09	-0.684333	0.291333
PRR14-H VS PRR14-L	ABCA1	3.91981e-06	44.5742	1.0225e-08	-0.886333	0.821667
PRR14-H VS PRR14-L	HEATR5A	4.43133e-06	44.069	1.18345e-08	1.064	-0.220333
PRR14-H VS PRR14-L	BOLA2	4.66704e-06	43.8115	1.27539e-08	-0.223	-1.14233
PRR14-H VS PRR14-L	ZDHHC20	4.81801e-06	43.625	1.34656e-08	-0.295667	-1.24167
PRR14-H VS PRR14-L	DOCK11	4.81978e-06	43.5483	1.377e-08	-0.888333	0.162
PRR14-H VS PRR14-L	AKAP11	5.38249e-06	43.0971	1.57119e-08	-0.623	0.718667
PRR14-H VS PRR14-L	N4BP2	5.65943e-06	42.3921	1.93322e-08	-0.241667	0.791333
PRR14-H VS PRR14-L	SKIL	5.6764e-06	42.3209	1.97428e-08	-1.637	0.280333
PRR14-H VS PRR14-L	UHMK1	5.68376e-06	42.6336	1.80033e-08	0.523667	-0.841
PRR14-H VS PRR14-L	NSMCE1	5.69039e-06	42.4991	1.87312e-08	0.681333	-0.384667
PRR14-H VS PRR14-L	TIMM16	5.75641e-06	42.6577	1.78759e-08	0.777667	-0.548667
PRR14-H VS PRR14-L	ATXN2L	5.75659e-06	42.3965	1.93066e-08	1.41333	0.243
PRR14-H VS PRR14-L	SETX	5.79456e-06	42.774	1.72746e-08	-0.603333	0.109333
PRR14-H VS PRR14-L	LIMS1	5.7977e-06	42.5004	1.87243e-08	0.626667	-0.295667
PRR14-H VS PRR14-L	MED13	5.82788e-06	42.6844	1.77359e-08	-1.91	-0.343667
PRR14-H VS PRR14-L	C16orf13	5.84177e-06	42.1639	2.06807e-08	-1.54714	0.530333
PRR14-H VS PRR14-L	ZZEF1	6.43467e-06	41.7792	2.31794e-08	0.666333	-0.501
PRR14-H VS PRR14-L	NDUFB4	6.51466e-06	41.6801	2.38721e-08	-0.937667	0.123333
PRR14-H VS PRR14-L	ZNF699	6.70998e-06	42.2212	2.50046e-08	-1.17867	-0.0456667
PRR14-H VS PRR14-L	TMEM219	6.90615e-06	41.3723	2.61646e-08	-1.48	0.276667
PRR14-H VS PRR14-L	ZKSCAN1	7.06397e-06	41.2422	2.72012e-08	1.21567	0.0896667
PRR14-H VS PRR14-L	RUNDC2A	7.70103e-06	40.9003	3.01326e-08	0.400333	-0.722667
PRR14-H VS PRR14-L	MRPS24	7.8324e-06	40.7914	3.11331e-08	-1.70567	0.0933333
PRR14-H VS PRR14-L	NENF	8.18274e-06	40.4936	3.40503e-08	0.114	-0.812
PRR14-H VS PRR14-L	UTP14C	8.18337e-06	40.594	3.30364e-08	-1.24074	0.332667
PRR14-H VS PRR14-L	NARFL	8.18983e-06	40.5406	3.35711e-08	0.511667	-0.353333
PRR14-H VS PRR14-L	ARL8A	8.26737e-06	40.4102	3.49159e-08	0.354	-0.876
PRR14-H VS PRR14-L	LCMT1	8.6885e-06	40.1972	3.72341e-08	0.168	-0.706
PRR14-H VS PRR14-L	TAOK1	8.74948e-06	40.1265	3.80388e-08	0.854333	-0.0146667
PRR14-H VS PRR14-L	TNPO1	9.03685e-06	39.9728	3.98495e-08	0.351	-0.603333
PRR14-H VS PRR14-L	C10orf118	9.10006e-06	39.9037	4.06934e-08	0.128	-0.815667
PRR14-H VS PRR14-L	CEP120	9.31329e-06	39.7818	4.22253e-08	-0.761	0.177333
PRR14-H VS PRR14-L	NIPBL	9.79678e-06	39.5704	4.50259e-08	0.913333	-0.0470003
PRR14-H VS PRR14-L	FRYL	1.01794e-05	39.4005	4.74165e-08	0.467667	-0.160333
PRR14-H VS PRR14-L	DMXL1	1.02883e-05	39.2793	4.92018e-08	-1.15433	-0.304667
PRR14-H VS PRR14-L	TPRA1	1.03157e-05	39.5148	4.86924e-08	0.314	-0.379333
PRR14-H VS PRR14-L	ATP6V1F	1.03592e-05	39.2145	5.01845e-08	-1.38567	-0.594667
PRR14-H VS PRR14-L	ZNF81	1.06587e-05	39.0796	5.22972e-08	0.410333	-0.480001
PRR14-H VS PRR14-L	TBL3	1.11379e-05	38.8948	5.534e-08	0.644333	-0.854138
PRR14-H VS PRR14-L	CDIPT	1.12278e-05	38.671	5.92736e-08	-0.941667	0.041
PRR14-H VS PRR14-L	RIF1	1.1321e-05	38.6826	5.90622e-08	1.11167	-0.125666
PRR14-H VS PRR14-L	C1orf66	1.14107e-05	38.7754	5.74042e-08	0.152	-0.52
PRR14-H VS PRR14-L	ATP6V0C	1.14223e-05	38.6926	5.88814e-08	0.500333	-0.085
PRR14-H VS PRR14-L	GCC2	1.14317e-05	38.7294	5.82201e-08	-1.13267	-0.395667
PRR14-H VS PRR14-L	EIF3CL	1.18103e-05	38.431	6.38155e-08	-1.02867	-0.102
PRR14-H VS PRR14-L	PPTC7	1.18152e-05	38.3558	6.53099e-08	-0.916	0.370333
PRR14-H VS PRR14-L	VPS13C	1.18403e-05	38.4603	6.32422e-08	0.873667	-0.174333
PRR14-H VS PRR14-L	SF3A2	1.18499e-05	38.383	6.47657e-08	-0.971333	0.19
PRR14-H VS PRR14-L	ERN1	1.19106e-05	38.2577	6.73165e-08	0.419	-0.572
PRR14-H VS PRR14-L	LSM7	1.19241e-05	38.2898	6.66522e-08	-1.27267	-0.394333
PRR14-H VS PRR14-L	C19orf56	1.22349e-05	38.1353	6.99092e-08	0.198667	-0.581667
PRR14-H VS PRR14-L	BOLA1	1.26253e-05	37.9642	7.37084e-08	0.708333	-0.354333
PRR14-H VS PRR14-L	KIAA1033	1.27038e-05	37.9787	7.33778e-08	-0.889	0.393667
PRR14-H VS PRR14-L	REL	1.31331e-05	37.8028	7.74886e-08	-1.31233	0.106667
PRR14-H VS PRR14-L	ATE1	1.34538e-05	37.6913	8.02167e-08	0.241333	-0.517667
PRR14-H VS PRR14-L	TMTC3	1.37811e-05	37.5476	8.38799e-08	-1.12967	0.193333
PRR14-H VS PRR14-L	RPS6KA3	1.37905e-05	37.5127	8.47935e-08	-0.793667	0.0323333
PRR14-H VS PRR14-L	ANKRD44	1.39093e-05	37.9292	8.37964e-08	-1.28033	-0.115333
PRR14-H VS PRR14-L	KIF2A	1.39758e-05	37.374	8.85367e-08	0.757	-0.131667
PRR14-H VS PRR14-L	BICC1	1.40166e-05	37.6123	8.70543e-08	-1.782	-0.122333
PRR14-H VS PRR14-L	LCOR	1.403e-05	37.3932	8.80085e-08	-0.846667	0.041
PRR14-H VS PRR14-L	H1FX	1.42648e-05	37.1252	9.56833e-08	-0.688	0.213
PRR14-H VS PRR14-L	VPS13B	1.42911e-05	37.0898	9.67471e-08	-0.802	0.206333
PRR14-H VS PRR14-L	DPM2	1.43164e-05	37.1735	9.42514e-08	-1.80138	0.0165512
PRR14-H VS PRR14-L	ZNF358	1.43307e-05	37.1402	9.52356e-08	-1.801	-0.22
PRR14-H VS PRR14-L	BMP2K	1.43393e-05	37.2306	9.7964e-08	-0.857333	0.352759
PRR14-H VS PRR14-L	HAS2	1.443e-05	37.1785	9.41026e-08	-0.986333	0.175333
PRR14-H VS PRR14-L	TCP11L2	1.44538e-05	36.9955	9.96439e-08	-1.59707	0.511667
PRR14-H VS PRR14-L	FAM173A	1.4468e-05	37.2317	9.25533e-08	-0.588667	0.512333
PRR14-H VS PRR14-L	RNF126	1.44941e-05	37.195	9.36208e-08	-1.07167	-0.189
PRR14-H VS PRR14-L	SLC2A4RG	1.49744e-05	36.8538	1.04163e-07	-1.22833	0.333667
PRR14-H VS PRR14-L	APC	1.53464e-05	36.6913	1.0961e-07	-1	0.807667
PRR14-H VS PRR14-L	RAPGEF6	1.54123e-05	36.7336	1.08167e-07	-0.797333	0.130333
PRR14-H VS PRR14-L	FBXO38	1.54341e-05	36.701	1.09278e-07	0.485	-0.283
PRR14-H VS PRR14-L	PKMYT1	1.5673e-05	36.5694	1.1389e-07	0.627	-0.0566667
PRR14-H VS PRR14-L	HIPK3	1.57254e-05	36.5861	1.13294e-07	-0.539	0.221333
PRR14-H VS PRR14-L	REST	1.57792e-05	36.5209	1.15642e-07	0.436333	-0.717
PRR14-H VS PRR14-L	ZNF668	1.58409e-05	36.4551	1.18061e-07	-0.414333	0.321
PRR14-H VS PRR14-L	ASXL2	1.59135e-05	36.4671	1.17614e-07	0.781667	-0.251667
PRR14-H VS PRR14-L	SH2B1	1.62429e-05	36.3492	1.22066e-07	0.313333	-0.539667
PRR14-H VS PRR14-L	C9orf41	1.63171e-05	36.2063	1.27691e-07	-0.543667	0.144333
PRR14-H VS PRR14-L	ELK3	1.63804e-05	36.2448	1.26152e-07	0.7	-0.0909994
PRR14-H VS PRR14-L	FMN1	1.64386e-05	36.5621	1.27621e-07	0.242333	-0.704333
PRR14-H VS PRR14-L	HERC1	1.65108e-05	36.2453	1.26131e-07	-1.109	-0.178333
PRR14-H VS PRR14-L	ARF5	1.65232e-05	36.2688	1.25199e-07	-1.46533	-0.0733333
PRR14-H VS PRR14-L	NME4	1.67187e-05	36.1043	1.31872e-07	0.886333	-0.154333
PRR14-H VS PRR14-L	YPEL3	1.69518e-05	36.0357	1.34764e-07	-0.245667	0.752
PRR14-H VS PRR14-L	EP300	1.73893e-05	35.9306	1.39322e-07	-1.776	-0.0343333
PRR14-H VS PRR14-L	SFRS2IP	1.7566e-05	35.8502	1.42919e-07	0.103667	-1.541
PRR14-H VS PRR14-L	ZBTB40	1.76148e-05	35.8656	1.42223e-07	-0.832	0.125
PRR14-H VS PRR14-L	ZNF688	1.8332e-05	35.6679	1.51429e-07	-0.443333	0.498667
PRR14-H VS PRR14-L	DENND4A	1.83852e-05	35.6352	1.5301e-07	-0.950333	0.226333
PRR14-H VS PRR14-L	SEMA3D	1.84375e-05	36.2016	1.51155e-07	-0.553333	0.833333
PRR14-H VS PRR14-L	PTPRJ	1.89284e-05	35.5202	1.58706e-07	-0.959	-0.159667
PRR14-H VS PRR14-L	CCNT1	1.99593e-05	35.3305	1.6859e-07	-1.877	-0.350667
PRR14-H VS PRR14-L	SNHG9	1.9964e-05	35.3068	1.69869e-07	-0.989667	-0.437667
PRR14-H VS PRR14-L	C19orf43	2.00341e-05	35.273	1.7171e-07	0.741667	-0.029
PRR14-H VS PRR14-L	PIGQ	2.05323e-05	34.9984	1.87458e-07	-0.65	0.093
PRR14-H VS PRR14-L	C1orf56	2.05609e-05	35.0154	1.86442e-07	-1.416	0.288667
PRR14-H VS PRR14-L	UBE2I	2.06298e-05	35.1586	1.78097e-07	0.835333	-0.0683333
PRR14-H VS PRR14-L	C19orf73	2.06886e-05	35.1806	1.86315e-07	-1.374	0.087
PRR14-H VS PRR14-L	SUCNR1	2.07047e-05	40.4259	1.83888e-07	-0.49	0.582
PRR14-H VS PRR14-L	TMEM93	2.07075e-05	35.0363	1.85198e-07	0.771667	-0.893
PRR14-H VS PRR14-L	COL4A3BP	2.08235e-05	35.0626	1.83649e-07	0.0963333	-0.976667
PRR14-H VS PRR14-L	LATS1	2.09016e-05	35.073	1.8304e-07	0.387	-0.737667
PRR14-H VS PRR14-L	FAM71D	2.09416e-05	34.9156	1.92495e-07	-0.805333	0.530667
PRR14-H VS PRR14-L	C3orf47	2.09624e-05	35.0325	1.9529e-07	0.195333	-0.365667
PRR14-H VS PRR14-L	NDUFA7	2.09787e-05	35.0837	1.82412e-07	0.468	-0.877333
PRR14-H VS PRR14-L	KLHL28	2.09842e-05	34.8882	1.94189e-07	-0.447	-1.353
PRR14-H VS PRR14-L	TMEM2	2.10244e-05	34.8407	1.97173e-07	0.840333	-0.447667
PRR14-H VS PRR14-L	CHTF18	2.11241e-05	34.8053	1.9942e-07	1.38233	0.323
PRR14-H VS PRR14-L	SLC16A7	2.11788e-05	35.0645	2.03883e-07	-1.61833	0.156667
PRR14-H VS PRR14-L	TRPM7	2.12725e-05	34.7026	2.06106e-07	-0.691	0.052
PRR14-H VS PRR14-L	TRIM44	2.12797e-05	34.762	2.0221e-07	-0.598	0.265667
PRR14-H VS PRR14-L	WDR90	2.13125e-05	34.6769	2.07817e-07	0.175667	1.11433
PRR14-H VS PRR14-L	DYRK2	2.1316e-05	34.7364	2.0388e-07	-1.12367	0.320667
PRR14-H VS PRR14-L	NTHL1	2.14447e-05	34.6378	2.10438e-07	-0.797667	-0.0363333
PRR14-H VS PRR14-L	NPAT	2.14578e-05	34.6163	2.11899e-07	-0.637	0.0533333
PRR14-H VS PRR14-L	LMTK2	2.24489e-05	34.4565	2.23081e-07	1.22033	-0.0183333
PRR14-H VS PRR14-L	ZNF213	2.29773e-05	34.3649	2.29759e-07	0.655667	-0.355333
PRR14-H VS PRR14-L	BTAF1	2.30802e-05	34.2938	2.35088e-07	-0.650667	0.0393333
PRR14-H VS PRR14-L	HMG20B	2.31017e-05	34.2721	2.36742e-07	0.252333	-0.71
PRR14-H VS PRR14-L	C20orf151	2.31261e-05	34.4067	2.38428e-07	0.518333	-0.687
PRR14-H VS PRR14-L	KIAA0754	2.32162e-05	34.2946	2.35031e-07	-0.964667	-0.234333
PRR14-H VS PRR14-L	CHM	2.33174e-05	34.3002	2.34608e-07	-0.529	0.286333
PRR14-H VS PRR14-L	KIF13A	2.35263e-05	34.1784	2.44015e-07	0.387667	-0.493667
PRR14-H VS PRR14-L	ENDOG	2.53512e-05	33.9291	2.64518e-07	-1.01767	0.097
PRR14-H VS PRR14-L	BANF1	2.59223e-05	33.842	2.72087e-07	-0.844	0.411
PRR14-H VS PRR14-L	PCNX	2.60656e-05	33.8069	2.75209e-07	-0.943667	0.136667
PRR14-H VS PRR14-L	SLC25A39	2.65895e-05	33.7275	2.82392e-07	-1.819	0.0383333
PRR14-H VS PRR14-L	TSTD2	2.81002e-05	33.5396	3.00182e-07	-1.20967	0.205333
PRR14-H VS PRR14-L	PRDM2	2.81237e-05	33.5015	3.03927e-07	0.174333	-0.693
PRR14-H VS PRR14-L	SORCS2	2.81912e-05	34.1533	3.02906e-07	-1.07267	0.249
PRR14-H VS PRR14-L	TELO2	3.03425e-05	33.2511	3.29789e-07	0.891333	-0.59069
PRR14-H VS PRR14-L	SEC24A	3.09236e-05	32.9903	3.59153e-07	1.01267	-0.211667
PRR14-H VS PRR14-L	RRM2B	3.09388e-05	33.0216	3.55486e-07	-0.743	0.412333
PRR14-H VS PRR14-L	PPP1R14B	3.09614e-05	33.0862	3.48054e-07	0.24	-0.667333
PRR14-H VS PRR14-L	C8orf30A	3.09677e-05	33.0353	3.53894e-07	1.44533	-0.0153333
PRR14-H VS PRR14-L	CTDSP2	3.09688e-05	33.0519	3.51984e-07	0.301667	-0.524333
PRR14-H VS PRR14-L	LRCH1	3.10221e-05	33.0634	3.50663e-07	-1.01667	-0.277
PRR14-H VS PRR14-L	RSC1A1	3.10408e-05	32.9625	3.62442e-07	0.547	-0.674333
PRR14-H VS PRR14-L	RPUSD3	3.10669e-05	32.9926	3.58888e-07	-0.848333	0.0106667
PRR14-H VS PRR14-L	NDUFB10	3.11283e-05	33.0867	3.47997e-07	-1.07167	0.371
PRR14-H VS PRR14-L	MAZ	3.11544e-05	32.9352	3.65703e-07	-0.943667	-0.0506667
PRR14-H VS PRR14-L	KLF3	3.12649e-05	33.0903	3.47581e-07	-0.932333	-0.0713333
PRR14-H VS PRR14-L	SPSB3	3.13263e-05	33.1187	3.44374e-07	0.665	-0.529333
PRR14-H VS PRR14-L	GTF2A1	3.14388e-05	33.0905	3.47563e-07	-0.449333	0.461667
PRR14-H VS PRR14-L	ZNF619	3.14678e-05	33.1222	3.43974e-07	-0.505	0.124333
PRR14-H VS PRR14-L	ZNF354C	3.27532e-05	32.911	3.86505e-07	-0.836667	-0.162667
PRR14-H VS PRR14-L	SSH1	3.36657e-05	32.667	3.99363e-07	1.04033	-0.253333
PRR14-H VS PRR14-L	ARID4A	3.38857e-05	32.6313	4.04078e-07	-0.524667	0.305333
PRR14-H VS PRR14-L	PJA2	3.47279e-05	32.5409	4.16277e-07	-0.675333	0.658
PRR14-H VS PRR14-L	MRPL55	3.50243e-05	32.4994	4.22005e-07	0.181667	-0.673667
PRR14-H VS PRR14-L	HELZ	3.55668e-05	32.4372	4.30751e-07	-0.620667	0.218333
PRR14-H VS PRR14-L	FAM96B	3.59296e-05	32.3909	4.37376e-07	-0.608667	0.173667
PRR14-H VS PRR14-L	PPFIBP1	3.60548e-05	32.365	4.4114e-07	-1.36433	-0.219667
PRR14-H VS PRR14-L	RAD54L2	3.62314e-05	32.3348	4.4555e-07	0.271667	-1.02233
PRR14-H VS PRR14-L	POLR2J	3.66488e-05	32.2849	4.5296e-07	-0.529	0.489333
PRR14-H VS PRR14-L	POLK	3.84581e-05	32.124	4.7771e-07	0.0733333	-0.822667
PRR14-H VS PRR14-L	GBAP1	3.85606e-05	32.1009	4.81378e-07	0.739333	-0.69931
PRR14-H VS PRR14-L	CDK5	3.87011e-05	32.0452	4.90344e-07	-0.460882	1.16935
PRR14-H VS PRR14-L	AXIN1	3.87043e-05	32.0747	4.85576e-07	-0.583333	0.160667
PRR14-H VS PRR14-L	C2orf28	3.87821e-05	32.0537	4.88962e-07	0.538667	-0.168
PRR14-H VS PRR14-L	TGFBRAP1	4.0351e-05	31.8753	5.18766e-07	-0.343	-1.54167
PRR14-H VS PRR14-L	MON2	4.03704e-05	31.8884	5.16509e-07	0.298	-1.03586
PRR14-H VS PRR14-L	LYSMD3	4.04753e-05	31.8952	5.15337e-07	-0.765172	0.809
PRR14-H VS PRR14-L	UGCG	4.15607e-05	31.7718	5.36899e-07	-0.498333	0.690667
PRR14-H VS PRR14-L	ADAM15	4.25903e-05	31.6838	5.52846e-07	0.679334	-0.114999
PRR14-H VS PRR14-L	KIFC2	4.29081e-05	31.6471	5.59637e-07	-0.774	0.0493333
PRR14-H VS PRR14-L	TAF1L	4.29757e-05	31.6281	5.63187e-07	1.24167	0.272667
PRR14-H VS PRR14-L	TMEM134	4.36753e-05	31.5655	5.75067e-07	0.222333	-0.717667
PRR14-H VS PRR14-L	DPM3	4.52702e-05	31.4438	5.98879e-07	-2.52067	-1.31233
PRR14-H VS PRR14-L	PPDPF	4.57245e-05	31.3581	6.16248e-07	0.819333	-0.201667
PRR14-H VS PRR14-L	SPATA2L	4.59299e-05	31.3585	6.16165e-07	-0.721667	0.104333
PRR14-H VS PRR14-L	PREX2	4.59751e-05	32.6133	6.13915e-07	-2.20933	-0.0203333
PRR14-H VS PRR14-L	C16orf93	4.59821e-05	31.383	6.11152e-07	-0.506429	1.18233
PRR14-H VS PRR14-L	NPRL3	4.63835e-05	31.2879	6.30891e-07	-1.05367	0.0176671
PRR14-H VS PRR14-L	RC3H2	4.64302e-05	31.2985	6.28643e-07	0.528667	-0.369
PRR14-H VS PRR14-L	RNF40	4.76498e-05	31.1667	6.56994e-07	0.543333	-0.108
PRR14-H VS PRR14-L	NUBP2	4.77342e-05	31.148	6.61122e-07	-1.29556	1.11833
PRR14-H VS PRR14-L	UBXN7	4.77964e-05	31.171	6.56046e-07	-0.187667	0.744333
PRR14-H VS PRR14-L	NDUFA11	4.77985e-05	31.1844	6.53107e-07	0.0756667	0.864667
PRR14-H VS PRR14-L	EIF3A	4.84048e-05	31.0797	6.76423e-07	-0.695	0.0166667
PRR14-H VS PRR14-L	MTX1	4.85368e-05	31.0848	6.75252e-07	0.825667	0.0113333
PRR14-H VS PRR14-L	PLBD2	5.12028e-05	30.899	7.18702e-07	-0.550667	0.660667
PRR14-H VS PRR14-L	BIRC6	5.13492e-05	30.8642	7.27136e-07	-1.35967	0.207333
PRR14-H VS PRR14-L	YLPM1	5.14094e-05	30.8348	7.34375e-07	-0.440333	1.33533
PRR14-H VS PRR14-L	HPSE	5.14969e-05	30.8427	7.32426e-07	-0.411333	0.656
PRR14-H VS PRR14-L	RGPD3	5.15171e-05	30.79	7.45512e-07	-1.42167	-0.138
PRR14-H VS PRR14-L	AGPS	5.1564e-05	30.8649	7.26976e-07	-2.094	0.385769
PRR14-H VS PRR14-L	MPST	5.16189e-05	30.8098	7.40573e-07	-2.23931	-0.561034
PRR14-H VS PRR14-L	PLXNC1	5.17304e-05	30.7905	7.45386e-07	0.194	-0.891
PRR14-H VS PRR14-L	C9orf142	5.21252e-05	30.7424	7.57548e-07	-0.248	-1.29333
PRR14-H VS PRR14-L	PPIH	5.25156e-05	30.7076	7.66485e-07	0.253333	-0.683333
PRR14-H VS PRR14-L	SERINC5	5.38412e-05	30.8813	7.89176e-07	-1.40767	-0.315667
PRR14-H VS PRR14-L	SMCHD1	5.44329e-05	30.576	8.0123e-07	-0.805667	-0.107667
PRR14-H VS PRR14-L	SULT1A3	5.46483e-05	30.5518	8.07794e-07	0.473	-0.481667
PRR14-H VS PRR14-L	AP4E1	5.49139e-05	30.5003	8.21952e-07	0.73	-0.840333
PRR14-H VS PRR14-L	SBNO1	5.50057e-05	30.52	8.16493e-07	-0.226	0.505
PRR14-H VS PRR14-L	ZNF192	5.50936e-05	30.5029	8.2122e-07	0.0843333	-0.906667
PRR14-H VS PRR14-L	NMRAL1	5.53475e-05	30.4525	8.35317e-07	-1.11	0.188667
PRR14-H VS PRR14-L	KIAA1826	5.55425e-05	30.4543	8.34811e-07	0.09	-0.669
PRR14-H VS PRR14-L	PDS5B	5.56521e-05	30.4241	8.43371e-07	-1.152	0.00466667
PRR14-H VS PRR14-L	ZNF417	5.60332e-05	30.3918	8.52627e-07	0.976333	0.00966667
PRR14-H VS PRR14-L	NHLRC2	5.83081e-05	30.2621	8.90864e-07	0.295333	-0.63
PRR14-H VS PRR14-L	NFATC2IP	5.83389e-05	30.2366	8.98581e-07	-0.981	0.847333
PRR14-H VS PRR14-L	PRSS27	5.85355e-05	30.2386	8.97973e-07	0.297667	-0.412667
PRR14-H VS PRR14-L	WDR11	5.91108e-05	30.1741	9.17812e-07	0.487333	-0.388667
PRR14-H VS PRR14-L	EYA3	5.93094e-05	30.176	9.17212e-07	0.323	-0.751034
PRR14-H VS PRR14-L	KIAA1543	5.93467e-05	30.2745	9.25161e-07	-0.378333	1.47067
PRR14-H VS PRR14-L	ZNF551	5.97811e-05	30.1173	9.35646e-07	-1.083	-0.410333
PRR14-H VS PRR14-L	ZNF641	6.4305e-05	29.8909	1.01044e-06	-0.594	0.325333
PRR14-H VS PRR14-L	PPP2R3C	6.88036e-05	29.6692	1.08968e-06	0.582666	-0.382
PRR14-H VS PRR14-L	NOL9	6.88448e-05	29.6789	1.08606e-06	0.661667	-0.0793333
PRR14-H VS PRR14-L	BSG	6.97611e-05	29.6172	1.10918e-06	-0.481333	0.268
PRR14-H VS PRR14-L	CLOCK	7.00902e-05	29.5692	1.12747e-06	0.437	-0.503667
PRR14-H VS PRR14-L	HSD11B1L	7.01698e-05	29.5886	1.12003e-06	0.414	-0.439333
PRR14-H VS PRR14-L	DKFZp686O24166	7.02271e-05	29.819	1.12531e-06	0.967667	0.135
PRR14-H VS PRR14-L	ZNF771	7.06277e-05	29.5356	1.1405e-06	0.317667	-0.680667
PRR14-H VS PRR14-L	ELL3	7.10023e-05	29.5089	1.15096e-06	-0.147667	0.666333
PRR14-H VS PRR14-L	EFNA4	7.16937e-05	29.4471	1.17552e-06	-0.531667	1.00933
PRR14-H VS PRR14-L	SAMD8	7.17299e-05	29.4678	1.16721e-06	-1.14667	-0.446
PRR14-H VS PRR14-L	AFF4	7.17723e-05	29.455	1.17236e-06	-0.677333	0.506667
PRR14-H VS PRR14-L	WDR18	7.23373e-05	29.3445	1.21753e-06	-0.244667	0.546333
PRR14-H VS PRR14-L	APRT	7.23732e-05	29.3538	1.21364e-06	-0.936	-0.0433329
PRR14-H VS PRR14-L	CYSLTR2	7.24802e-05	31.6391	1.19742e-06	-0.932667	-0.145333
PRR14-H VS PRR14-L	C7orf58	7.25266e-05	29.3693	1.2072e-06	0.874667	-0.0186667
PRR14-H VS PRR14-L	C16orf59	7.26121e-05	29.3988	1.19509e-06	-0.537333	0.316333
PRR14-H VS PRR14-L	CPVL	7.26293e-05	29.3543	1.21342e-06	-0.651	0.0986667
PRR14-H VS PRR14-L	RANBP2	7.27093e-05	29.3729	1.20572e-06	0.93	0.0903333
PRR14-H VS PRR14-L	PRSS8	7.38484e-05	29.3907	1.24755e-06	-0.395	0.409667
PRR14-H VS PRR14-L	IDE	7.39234e-05	29.2597	1.25341e-06	-0.0113333	-0.609667
PRR14-H VS PRR14-L	JUND	7.40995e-05	29.2421	1.26099e-06	-1.00276	0.253333
PRR14-H VS PRR14-L	TRMT112	7.44171e-05	29.219	1.27102e-06	-0.835333	-0.0113333
PRR14-H VS PRR14-L	LUZP1	7.46305e-05	29.2	1.2793e-06	-0.735	0.107333
PRR14-H VS PRR14-L	COMMD4	7.47074e-05	29.1865	1.28526e-06	-0.277	0.681
PRR14-H VS PRR14-L	PLEKHB2	7.49147e-05	29.2845	1.29348e-06	-0.852	0.88
PRR14-H VS PRR14-L	SEC23IP	7.6243e-05	29.1062	1.32115e-06	-0.380333	0.332667
PRR14-H VS PRR14-L	KIAA1109	7.63027e-05	29.0935	1.32692e-06	0.324667	-0.384
PRR14-H VS PRR14-L	FAM86A	7.6625e-05	29.0709	1.33729e-06	0.621	-0.480667
PRR14-H VS PRR14-L	E4F1	7.81032e-05	28.9742	1.38249e-06	0.348667	-0.338333
PRR14-H VS PRR14-L	ADAM10	7.82156e-05	28.9905	1.37476e-06	-1.36667	-0.518667
PRR14-H VS PRR14-L	MRPL41	7.82182e-05	29.0007	1.36995e-06	-0.166333	1.55667
PRR14-H VS PRR14-L	GPX4	7.8376e-05	28.9743	1.38245e-06	0.368667	-0.379333
PRR14-H VS PRR14-L	SLC30A4	7.94201e-05	28.9895	1.43046e-06	-1.086	-0.0253333
PRR14-H VS PRR14-L	DYNLRB1	7.95819e-05	28.8993	1.41855e-06	1.00667	0.177333
PRR14-H VS PRR14-L	LMF1	7.96118e-05	28.8781	1.42897e-06	0.503	-0.566
PRR14-H VS PRR14-L	C7orf68	7.98066e-05	28.9013	1.41759e-06	-0.474333	0.685333
PRR14-H VS PRR14-L	ATP6V0B	7.98725e-05	28.8787	1.42869e-06	0.955333	0.0236667
PRR14-H VS PRR14-L	MLST8	8.01581e-05	28.8382	1.44873e-06	0.585333	1.515
PRR14-H VS PRR14-L	MRPL28	8.10438e-05	28.7964	1.46977e-06	-0.898667	0.162
PRR14-H VS PRR14-L	ATP7A	8.2212e-05	28.7252	1.50628e-06	-1.00233	0.323333
PRR14-H VS PRR14-L	ATP10D	8.231e-05	28.7316	1.50296e-06	0.264667	-0.738333
PRR14-H VS PRR14-L	FAM108A1	8.23599e-05	28.7397	1.49876e-06	-0.337	0.653
PRR14-H VS PRR14-L	FNIP2	8.50625e-05	28.6167	1.56379e-06	-0.0716667	1.44467
PRR14-H VS PRR14-L	ARMC5	8.54906e-05	28.5924	1.57697e-06	0.578667	-0.410667
PRR14-H VS PRR14-L	FAM110A	8.57117e-05	28.5752	1.58637e-06	1.22067	0.127
PRR14-H VS PRR14-L	ATF2	8.66178e-05	28.5351	1.60852e-06	-1.02067	-0.155333
PRR14-H VS PRR14-L	ERI3	8.72665e-05	28.5039	1.62598e-06	-0.812667	0.271
PRR14-H VS PRR14-L	CTXN1	8.78149e-05	28.4762	1.64166e-06	-0.723333	0.03
PRR14-H VS PRR14-L	NDUFA2	8.93448e-05	28.4167	1.67581e-06	0.664667	-0.143333
PRR14-H VS PRR14-L	BDP1	9.08127e-05	28.3506	1.71462e-06	0.001	-0.924333
PRR14-H VS PRR14-L	C5orf41	9.08734e-05	28.3392	1.72141e-06	0.381	-0.499
PRR14-H VS PRR14-L	CBY1	9.095e-05	28.3558	1.71156e-06	0.826333	-0.170667
PRR14-H VS PRR14-L	GTF2H3	9.18715e-05	28.2983	1.74602e-06	-0.87	0.511667
PRR14-H VS PRR14-L	DCI	9.30335e-05	28.2433	1.77966e-06	0.801333	-0.215
PRR14-H VS PRR14-L	NUTF2	9.3187e-05	28.2479	1.77681e-06	-0.0793333	-0.854667
PRR14-H VS PRR14-L	CEMP1	9.48194e-05	28.1792	1.81971e-06	1.135	0.331333
PRR14-H VS PRR14-L	KRTCAP2	9.51382e-05	28.1602	1.83174e-06	0.475667	-0.424
PRR14-H VS PRR14-L	CREB3L4	9.73223e-05	28.0857	1.87984e-06	0.625333	-0.161333
PRR14-H VS PRR14-L	LPIN2	9.85213e-05	28.0413	1.90911e-06	-1.27933	-0.0683333
PRR14-H VS PRR14-L	BMPR2	0.000101347	27.9508	1.97017e-06	0.170667	-0.666
PRR14-H VS PRR14-L	PAFAH1B2	0.000103402	27.8659	2.02938e-06	0.878	-0.00833333
PRR14-H VS PRR14-L	ZC3H3	0.000103453	27.8736	2.02395e-06	0.232667	-0.941667
PRR14-H VS PRR14-L	NDUFAB1	0.000103748	27.8745	2.02329e-06	-0.129667	-1.21467
PRR14-H VS PRR14-L	CCDC88A	0.000103885	27.8435	2.04531e-06	-0.871	-0.0793333
PRR14-H VS PRR14-L	RBMX2	0.000103908	27.8338	2.05222e-06	-0.890667	0.0843333
PRR14-H VS PRR14-L	MYEOV2	0.000104796	27.8005	2.07626e-06	-0.588	0.397667
PRR14-H VS PRR14-L	DENND1B	0.000106562	27.7436	2.11788e-06	0.141	1.06033
PRR14-H VS PRR14-L	PDZD8	0.000106576	27.7343	2.12477e-06	-1.79643	-0.372333
PRR14-H VS PRR14-L	CCDC24	0.00010674	27.7121	2.14131e-06	-0.756429	0.56
PRR14-H VS PRR14-L	KLHL11	0.000107029	27.8194	2.14044e-06	0.202	-0.834
PRR14-H VS PRR14-L	NBEAL1	0.000107456	27.7901	2.16233e-06	-0.684	-0.0496667
PRR14-H VS PRR14-L	ADD3	0.00010809	27.6585	2.18181e-06	-0.696667	1.09667
PRR14-H VS PRR14-L	HAX1	0.000108259	27.6453	2.19195e-06	-1.06633	0.310667
PRR14-H VS PRR14-L	EPS8	0.000110568	27.5762	2.24556e-06	-0.583182	0.780833
PRR14-H VS PRR14-L	ATRX	0.000110606	27.5492	2.26693e-06	0.179	-0.820333
PRR14-H VS PRR14-L	NHSL2	0.000110872	27.774	2.25861e-06	0.993	-0.147333
PRR14-H VS PRR14-L	DAZAP1	0.000110941	27.5492	2.26691e-06	-0.592667	0.486333
PRR14-H VS PRR14-L	PIKFYVE	0.000111282	27.4803	2.32227e-06	1.013	-0.063
PRR14-H VS PRR14-L	IRAK3	0.000111428	27.5022	2.30454e-06	-0.875333	-2.04067
PRR14-H VS PRR14-L	FER	0.000111445	27.5189	2.29105e-06	0.669	-0.354333
PRR14-H VS PRR14-L	ZNF366	0.000111519	27.7221	2.29951e-06	-0.0990006	0.461
PRR14-H VS PRR14-L	BVES	0.000111599	27.4807	2.32195e-06	0.575	-0.440334
PRR14-H VS PRR14-L	RABEP2	0.000111771	27.4848	2.31859e-06	-0.045	0.705
PRR14-H VS PRR14-L	BOD1L	0.000111841	27.4576	2.34088e-06	-1.57036	0.594333
PRR14-H VS PRR14-L	C1orf35	0.00011231	27.4288	2.36464e-06	-1.02033	0.128333
PRR14-H VS PRR14-L	POLRMT	0.000112448	27.4169	2.37452e-06	-1.18867	-0.402333
PRR14-H VS PRR14-L	DDX46	0.00011248	27.4329	2.36123e-06	-0.522667	-1.60167
PRR14-H VS PRR14-L	ACD	0.000112965	27.3954	2.39247e-06	-0.937	0.448667
PRR14-H VS PRR14-L	SLC25A30	0.000113392	27.3763	2.40856e-06	-0.482333	0.211667
PRR14-H VS PRR14-L	CLN3	0.000114686	27.3357	2.44315e-06	0.865333	-0.171667
PRR14-H VS PRR14-L	IBTK	0.00011509	27.3091	2.46605e-06	0.449667	-0.313333
PRR14-H VS PRR14-L	MERTK	0.000115203	27.3146	2.46133e-06	0.265333	-0.415667
PRR14-H VS PRR14-L	RNF111	0.000116223	27.2484	2.51922e-06	-0.797	0.299
PRR14-H VS PRR14-L	SIRT6	0.000116468	27.267	2.50283e-06	0.441	-0.280667
PRR14-H VS PRR14-L	RAB40C	0.000116556	27.2484	2.51919e-06	-1.037	-0.095
PRR14-H VS PRR14-L	DSE	0.000116582	27.256	2.5125e-06	0.666333	-0.448
PRR14-H VS PRR14-L	CLPP	0.000117224	27.2078	2.55548e-06	0.22	-0.772333
PRR14-H VS PRR14-L	SPEN	0.000117412	27.2113	2.55228e-06	-1.01633	0.124
PRR14-H VS PRR14-L	ZNF573	0.000117447	27.1943	2.56764e-06	-0.719333	0.086
PRR14-H VS PRR14-L	ACSL4	0.000117939	27.1663	2.59302e-06	-1.05367	-0.04
PRR14-H VS PRR14-L	MGA	0.000118184	27.1684	2.59109e-06	0.431667	-0.272333
PRR14-H VS PRR14-L	USP12	0.000119001	27.1248	2.63116e-06	0.332667	-0.733333
PRR14-H VS PRR14-L	IRX5	0.000119107	27.1303	2.62611e-06	-0.037	1.584
PRR14-H VS PRR14-L	AKAP9	0.000120083	27.0912	2.66255e-06	0.621667	-0.161
PRR14-H VS PRR14-L	C22orf30	0.000120603	27.071	2.68156e-06	-0.756333	0.0583333
PRR14-H VS PRR14-L	ZNF445	0.000120883	27.0565	2.69529e-06	1.132	0.201
PRR14-H VS PRR14-L	RPP21	0.000122507	26.9716	2.77716e-06	-0.552333	0.12
PRR14-H VS PRR14-L	TIMM17B	0.000122514	27.0106	2.73927e-06	-0.781667	0.062
PRR14-H VS PRR14-L	ATM	0.000122828	26.972	2.77682e-06	0.829333	0.109
PRR14-H VS PRR14-L	ENTPD5	0.000122935	26.9773	2.77159e-06	-0.370333	0.220333
PRR14-H VS PRR14-L	RPL13	0.000122995	26.9837	2.76531e-06	-0.830333	0.248667
PRR14-H VS PRR14-L	RAB11FIP2	0.000123168	26.9876	2.76156e-06	-0.498333	0.999667
PRR14-H VS PRR14-L	ZFX	0.000124799	26.9036	2.84462e-06	-0.00233333	-0.974667
PRR14-H VS PRR14-L	SESN3	0.000125065	26.9053	2.84292e-06	-0.605333	0.357667
PRR14-H VS PRR14-L	TMED7	0.000125467	26.8808	2.86763e-06	-0.379667	0.232667
PRR14-H VS PRR14-L	ZNF585B	0.000126174	26.8572	2.89163e-06	-0.485333	-1.679
PRR14-H VS PRR14-L	TRIM23	0.00012721	26.8112	2.93908e-06	0.458333	-0.18
PRR14-H VS PRR14-L	NDUFV3	0.000127368	26.8153	2.93481e-06	0.426667	-0.45
PRR14-H VS PRR14-L	RPS15	0.000127689	26.8158	2.93428e-06	0.654	-0.236
PRR14-H VS PRR14-L	PRKAR2A	0.000128153	26.7827	2.96884e-06	-2.05133	-0.706207
PRR14-H VS PRR14-L	FRRS1	0.000131381	26.6973	3.05992e-06	-0.175333	-0.985
PRR14-H VS PRR14-L	2017-03-01	0.000131396	26.6894	3.06843e-06	0.253333	1.606
PRR14-H VS PRR14-L	TAZ	0.000131403	26.6818	3.07676e-06	0.850667	-0.216667
PRR14-H VS PRR14-L	WDR44	0.000131559	26.701	3.05591e-06	0.186333	-0.468
PRR14-H VS PRR14-L	RPS15A	0.000132281	26.648	3.11374e-06	0.639333	-0.120667
PRR14-H VS PRR14-L	SIK2	0.000132494	26.651	3.11053e-06	-2.05154	-0.11
PRR14-H VS PRR14-L	FNIP1	0.000133648	26.6116	3.15423e-06	-0.316333	0.523667
PRR14-H VS PRR14-L	PANK3	0.000140222	26.4615	3.32681e-06	-0.713	0.0226667
PRR14-H VS PRR14-L	PTPRO	0.000140416	26.5624	3.32269e-06	-0.715667	0.226
PRR14-H VS PRR14-L	C19orf22	0.000140803	26.4425	3.34933e-06	0.148	1.131
PRR14-H VS PRR14-L	NPIPL3	0.000141267	26.4258	3.36915e-06	0.572667	-0.249333
PRR14-H VS PRR14-L	SCN9A	0.000141479	27.7497	3.38299e-06	0.817333	-0.00933333
PRR14-H VS PRR14-L	RPLP2	0.000142174	26.3932	3.40842e-06	-0.461	0.306
PRR14-H VS PRR14-L	NIN	0.000142807	26.3735	3.43247e-06	0.673	-0.03
PRR14-H VS PRR14-L	XRN1	0.00014344	26.3538	3.45661e-06	-0.208667	1.20867
PRR14-H VS PRR14-L	BCAT1	0.000144205	26.3316	3.48399e-06	-0.626667	0.856
PRR14-H VS PRR14-L	FBXL6	0.000144296	26.3154	3.50412e-06	0.808	-0.262
PRR14-H VS PRR14-L	WDFY1	0.00014443	26.32	3.49839e-06	-1.29367	-0.337
PRR14-H VS PRR14-L	ZNF568	0.000144641	26.3015	3.52149e-06	-0.597333	0.313333
PRR14-H VS PRR14-L	ZNF585A	0.000147988	26.2301	3.61216e-06	0.572333	-0.441
PRR14-H VS PRR14-L	GRINL1A	0.000148465	26.2139	3.63302e-06	0.288	-0.501
PRR14-H VS PRR14-L	PHACTR1	0.00015086	26.1548	3.71036e-06	-0.619667	0.667333
PRR14-H VS PRR14-L	RPUSD2	0.000151097	26.1575	3.7068e-06	-0.462333	0.236333
PRR14-H VS PRR14-L	CDC34	0.000153642	26.0965	3.78832e-06	-0.0126667	-1.07667
PRR14-H VS PRR14-L	MLL	0.000153849	26.0857	3.803e-06	-1.00724	0.329
PRR14-H VS PRR14-L	HAGH	0.000153862	26.0784	3.81287e-06	0.079	-0.809667
PRR14-H VS PRR14-L	NMD3	0.000153909	26.0706	3.82358e-06	0.800333	-1.178
PRR14-H VS PRR14-L	TNFSF8	0.00015452	26.1471	3.84838e-06	-0.975667	0.14
PRR14-H VS PRR14-L	MRPS15	0.000154757	26.0342	3.87349e-06	0.496	-0.412333
PRR14-H VS PRR14-L	IAH1	0.000155046	26.036	3.8711e-06	-0.939667	0.223
PRR14-H VS PRR14-L	TCEB2	0.000155807	26.0084	3.90944e-06	-0.849667	0.0826667
PRR14-H VS PRR14-L	LOC284441	0.000157276	25.9752	3.95606e-06	0.053	1.262
PRR14-H VS PRR14-L	MAP3K2	0.000159672	25.9191	4.03618e-06	1.29633	0.287
PRR14-H VS PRR14-L	PAQR4	0.000159884	25.9223	4.03161e-06	-0.34	0.385
PRR14-H VS PRR14-L	CUL5	0.000160676	25.8948	4.07153e-06	0.747333	0.163667
PRR14-H VS PRR14-L	DHX36	0.00016144	25.8746	4.10093e-06	-0.612333	0.0246667
PRR14-H VS PRR14-L	MTMR6	0.000163301	25.8358	4.15835e-06	0.173	-0.430333
PRR14-H VS PRR14-L	DGKH	0.000163408	25.8272	4.17121e-06	0.965	0.168
PRR14-H VS PRR14-L	MTMR3	0.000165766	25.7804	4.24171e-06	-0.261333	-1.68267
PRR14-H VS PRR14-L	LRIG3	0.000169514	25.7113	4.34814e-06	0.378333	-0.448333
PRR14-H VS PRR14-L	KIF27	0.000170655	25.6791	4.3986e-06	-0.777667	0.046
PRR14-H VS PRR14-L	SLFN5	0.000171066	25.6791	4.39857e-06	-1.47679	-0.139
PRR14-H VS PRR14-L	MRPL53	0.000173309	25.6294	4.47777e-06	-1.29133	-0.357333
PRR14-H VS PRR14-L	ANO6	0.000175731	25.5841	4.55125e-06	-0.772333	0.42
PRR14-H VS PRR14-L	DDR2	0.00017726	25.5533	4.60186e-06	-1.46133	-0.336667
PRR14-H VS PRR14-L	SSNA1	0.0001773	25.546	4.61391e-06	-0.778276	-0.103334
PRR14-H VS PRR14-L	POP7	0.000177512	25.5361	4.63046e-06	2.775	0.623
PRR14-H VS PRR14-L	SHARPIN	0.000178268	25.5176	4.66125e-06	-1.01233	-0.187667
PRR14-H VS PRR14-L	REV3L	0.000180138	25.482	4.72134e-06	-0.83	-0.219
PRR14-H VS PRR14-L	PPIA	0.000185357	25.3961	4.86963e-06	-0.155667	-0.975667
PRR14-H VS PRR14-L	LDOC1	0.00018766	25.3487	4.95344e-06	-0.568333	0.0433333
PRR14-H VS PRR14-L	TRIP12	0.000187709	25.3545	4.94308e-06	-0.680999	0.398667
PRR14-H VS PRR14-L	MFAP3	0.000188219	25.334	4.9799e-06	0.732	-0.667333
PRR14-H VS PRR14-L	EMD	0.000188932	25.317	5.0105e-06	-1.54466	-0.0456667
PRR14-H VS PRR14-L	GCN1L1	0.000190082	25.2937	5.05279e-06	-1.63667	0.142414
PRR14-H VS PRR14-L	TMX1	0.000191897	25.2544	5.12487e-06	0.607	-0.164333
PRR14-H VS PRR14-L	EDARADD	0.000192084	25.3475	5.11794e-06	-0.584667	0.683333
PRR14-H VS PRR14-L	LOC202781	0.000198081	25.1601	5.30234e-06	0.614	-0.0706667
PRR14-H VS PRR14-L	NCOA2	0.000201769	25.0962	5.42613e-06	-1.40367	0.0506667
PRR14-H VS PRR14-L	ROCK1	0.000201781	25.1025	5.41391e-06	-1.55	0.25
PRR14-H VS PRR14-L	TM6SF1	0.000202306	25.0825	5.45312e-06	-0.798667	0.134
PRR14-H VS PRR14-L	SLC30A5	0.000202483	25.0674	5.48305e-06	-0.992	-0.417
PRR14-H VS PRR14-L	CDK2AP2	0.00020251	25.0734	5.47119e-06	-0.835	-0.0696667
PRR14-H VS PRR14-L	AES	0.000203803	25.0431	5.53145e-06	0.604333	-0.29
PRR14-H VS PRR14-L	OST4	0.000204125	25.0324	5.55287e-06	-1.04133	-0.348
PRR14-H VS PRR14-L	UBL5	0.000204545	25.0016	5.61511e-06	0.0603333	-0.662667
PRR14-H VS PRR14-L	ZNF813	0.000204994	25.0018	5.6147e-06	-0.822333	0.07
PRR14-H VS PRR14-L	C7orf47	0.000205093	25.013	5.59194e-06	-0.471333	0.587667
PRR14-H VS PRR14-L	MRPL23	0.000205215	25.0051	5.60801e-06	-0.716	0.100667
PRR14-H VS PRR14-L	RNFT1	0.000205542	24.982	5.65524e-06	-0.502667	-1.463
PRR14-H VS PRR14-L	ABHD2	0.000207034	24.9558	5.70914e-06	-0.564333	0.114
PRR14-H VS PRR14-L	PIK3C2A	0.000211545	24.8901	5.84668e-06	-1.26633	-0.0413333
PRR14-H VS PRR14-L	TCF4	0.000212558	24.8707	5.8879e-06	1.02333	0.0456667
PRR14-H VS PRR14-L	BRWD3	0.000212639	24.8635	5.90333e-06	-0.925172	0.66
PRR14-H VS PRR14-L	NPRL2	0.000212757	24.8558	5.91982e-06	-0.992414	0.41
PRR14-H VS PRR14-L	NUP155	0.000214182	24.8313	5.97277e-06	0.725	0.217333
PRR14-H VS PRR14-L	SCYL2	0.000215052	24.814	6.0104e-06	0.754667	-0.716333
PRR14-H VS PRR14-L	ZEB1	0.000216189	24.7872	6.06903e-06	-0.421	0.153333
PRR14-H VS PRR14-L	NDUFC1	0.000216541	24.7888	6.06545e-06	-0.647667	0.038
PRR14-H VS PRR14-L	DPY19L3	0.000217058	24.7519	6.14735e-06	-0.195667	0.584667
PRR14-H VS PRR14-L	MEN1	0.000217159	24.7567	6.13671e-06	-1.33667	-0.452
PRR14-H VS PRR14-L	MGAT5	0.000217509	24.7583	6.1331e-06	-0.535667	0.0476667
PRR14-H VS PRR14-L	RAVER1	0.000217614	24.763	6.12255e-06	0.388333	-0.672667
PRR14-H VS PRR14-L	C21orf59	0.000218341	24.7297	6.19724e-06	-0.795667	0.115
PRR14-H VS PRR14-L	ZFYVE16	0.000218761	24.7184	6.22275e-06	-0.793	-0.005
PRR14-H VS PRR14-L	ZDHHC12	0.000220699	24.6881	6.29158e-06	-0.424	0.23
PRR14-H VS PRR14-L	LYRM1	0.000221594	24.6591	6.35838e-06	0.396667	-0.507333
PRR14-H VS PRR14-L	RUNX2	0.000222014	24.6598	6.35665e-06	0.321333	-0.553
PRR14-H VS PRR14-L	TMUB1	0.000222115	24.6645	6.34575e-06	-0.513	0.175333
PRR14-H VS PRR14-L	PPOX	0.000223433	24.6245	6.43892e-06	-0.747333	0.366333
PRR14-H VS PRR14-L	C6orf204	0.000223438	24.6185	6.45294e-06	-0.154	0.796
PRR14-H VS PRR14-L	RICTOR	0.000223535	24.6114	6.46961e-06	0.244333	-0.556333
PRR14-H VS PRR14-L	PRSS53	0.000223912	24.6245	6.43881e-06	-0.407333	0.452
PRR14-H VS PRR14-L	NDUFS8	0.000225184	24.5853	6.53133e-06	-1.03167	-0.025
PRR14-H VS PRR14-L	ZNF414	0.000226092	24.5684	6.57172e-06	-0.198667	0.350667
PRR14-H VS PRR14-L	ZNF570	0.000227141	24.544	6.63041e-06	0.420667	-0.534333
PRR14-H VS PRR14-L	SAMD10	0.000227403	24.5466	6.62393e-06	0.0113333	-0.784
PRR14-H VS PRR14-L	TIMM13	0.000229932	24.5046	6.72617e-06	0.031	-1.01533
PRR14-H VS PRR14-L	ABCC4	0.000234822	24.4353	6.89837e-06	0.27	-0.497333
PRR14-H VS PRR14-L	DDX21	0.000235247	24.4361	6.89624e-06	-0.443333	0.292
PRR14-H VS PRR14-L	ASAM	0.00023657	24.4092	6.96443e-06	0.334667	-0.497667
PRR14-H VS PRR14-L	FNDC3A	0.000238292	24.3835	7.02993e-06	0.153	-0.701
PRR14-H VS PRR14-L	C1orf122	0.000240579	24.3459	7.12726e-06	-0.837	-0.265667
PRR14-H VS PRR14-L	SON	0.000240911	24.3478	7.12215e-06	-0.119	-0.717
PRR14-H VS PRR14-L	CLINT1	0.00024107	24.3231	7.18675e-06	-0.680666	0.102334
PRR14-H VS PRR14-L	COX8A	0.000241495	24.324	7.18441e-06	0.944	0.282
PRR14-H VS PRR14-L	ZC3H13	0.000241575	24.2947	7.26181e-06	-1.56667	-0.251333
PRR14-H VS PRR14-L	RGPD4	0.000241801	24.3035	7.23855e-06	0.669667	-0.0423333
PRR14-H VS PRR14-L	COL8A1	0.000241823	24.3089	7.2242e-06	-0.201	0.333667
PRR14-H VS PRR14-L	DNAJC4	0.00024183	24.2975	7.25445e-06	0.758	-0.329
PRR14-H VS PRR14-L	COX17	0.000241953	24.3245	7.18301e-06	0.339667	-0.444333
PRR14-H VS PRR14-L	MUTYH	0.00024251	24.2785	7.30497e-06	-1.12567	0.238667
PRR14-H VS PRR14-L	ZNF829	0.000246812	24.3879	7.46522e-06	-1.125	0.0243333
PRR14-H VS PRR14-L	DFNB59	0.000247221	24.2202	7.46222e-06	-0.958667	-0.187667
PRR14-H VS PRR14-L	MOSPD2	0.000250281	24.1698	7.60123e-06	0.528667	-0.121667
PRR14-H VS PRR14-L	RPL34	0.000250496	24.1731	7.59219e-06	-0.632667	0.171
PRR14-H VS PRR14-L	BPTF	0.000250584	24.1609	7.62599e-06	0.241667	-1.02633
PRR14-H VS PRR14-L	SPTY2D1	0.000252251	24.1373	7.69238e-06	-0.049	-1.29333
PRR14-H VS PRR14-L	EXOC6B	0.000254296	24.1041	7.78634e-06	0.181667	-0.701667
PRR14-H VS PRR14-L	HHLA3	0.000254455	24.108	7.77539e-06	-0.615667	0.0526667
PRR14-H VS PRR14-L	ZNF268	0.000258733	24.0514	7.93828e-06	-0.591667	0.185667
PRR14-H VS PRR14-L	C14orf118	0.000261344	24.0185	8.03461e-06	-1.31033	-0.328
PRR14-H VS PRR14-L	SEC23A	0.000262072	24.0054	8.07326e-06	0.674	-0.360333
PRR14-H VS PRR14-L	CCDC58	0.000264611	23.9737	8.16792e-06	-1.303	-0.549667
PRR14-H VS PRR14-L	ANKRD39	0.000267331	23.9294	8.30168e-06	-0.753333	0.303667
PRR14-H VS PRR14-L	UBR1	0.000267342	23.9239	8.31863e-06	0.886	-0.124667
PRR14-H VS PRR14-L	CRIP2	0.000267548	23.9327	8.29181e-06	-0.395667	0.379333
PRR14-H VS PRR14-L	NUP160	0.000267908	23.9345	8.28633e-06	0.389333	-0.563667
PRR14-H VS PRR14-L	HELB	0.000268277	23.882	8.44769e-06	-0.565	0.349333
PRR14-H VS PRR14-L	ARRDC1	0.000268661	23.8942	8.40973e-06	1.038	0.347
PRR14-H VS PRR14-L	SF3B14	0.0002687	23.8885	8.42766e-06	-0.548667	0.270333
PRR14-H VS PRR14-L	LOC401052	0.000268758	23.9041	8.37938e-06	0.9	-0.035
PRR14-H VS PRR14-L	ASAP1	0.00026878	23.8823	8.44684e-06	0.764667	-0.444667
PRR14-H VS PRR14-L	ASB11	0.00026878	23.8823	8.44684e-06	-1.33067	-0.713667
PRR14-H VS PRR14-L	PPAP2C	0.000268801	23.8982	8.39743e-06	0.951667	-0.151667
PRR14-H VS PRR14-L	DPY30	0.000270773	23.8461	8.55994e-06	-1.098	0.359333
PRR14-H VS PRR14-L	ZNF420	0.000270899	23.8502	8.54708e-06	0.269	-0.642667
PRR14-H VS PRR14-L	MTOR	0.000272991	23.8186	8.64702e-06	0.684	0.0536667
PRR14-H VS PRR14-L	C21orf119	0.000276343	23.7536	8.85616e-06	-0.918667	-0.161333
PRR14-H VS PRR14-L	C9orf102	0.000276399	23.7584	8.8408e-06	0.781667	-0.263333
PRR14-H VS PRR14-L	ZNF701	0.000276591	23.7776	8.77823e-06	-1.32567	-0.205667
PRR14-H VS PRR14-L	SMC1A	0.000276613	23.7615	8.83046e-06	-0.386333	0.322667
PRR14-H VS PRR14-L	ALKBH7	0.000276869	23.7643	8.82143e-06	0.0173333	1.62367
PRR14-H VS PRR14-L	MRPS34	0.000277282	23.7656	8.81735e-06	-0.188	0.836333
PRR14-H VS PRR14-L	APPL2	0.000277844	23.7337	8.92152e-06	0.553667	-0.232667
PRR14-H VS PRR14-L	PUS7L	0.000279035	23.7168	8.97709e-06	-0.190333	0.857667
PRR14-H VS PRR14-L	ZNF205	0.000279621	23.6954	9.04805e-06	-0.012	-0.871333
PRR14-H VS PRR14-L	HRH2	0.000279666	24.3314	9.03212e-06	-0.0303333	0.757
PRR14-H VS PRR14-L	MED13L	0.000280015	23.7021	9.02601e-06	-0.0303333	0.757
PRR14-H VS PRR14-L	STARD13	0.000280435	23.6824	9.09181e-06	-0.656	0.282
PRR14-H VS PRR14-L	GAS2L3	0.00028335	23.6491	9.2039e-06	-0.692333	0.135
PRR14-H VS PRR14-L	APBB2	0.00028607	23.618	9.31004e-06	-0.102	0.706
PRR14-H VS PRR14-L	STUB1	0.000287001	23.5989	9.37596e-06	-0.341	0.629667
PRR14-H VS PRR14-L	RNF208	0.000287301	23.5909	9.40363e-06	-0.970667	-0.131333
PRR14-H VS PRR14-L	CYTSA	0.000287385	23.585	9.42422e-06	-0.78	0.0733333
PRR14-H VS PRR14-L	TNFSF4	0.000287392	23.6004	9.37089e-06	0.436667	-0.393667
PRR14-H VS PRR14-L	TOR1AIP2	0.000287587	23.578	9.44871e-06	-1.15033	-0.217
PRR14-H VS PRR14-L	FAM128A	0.000290296	23.5372	9.59181e-06	-1.21033	-0.548
PRR14-H VS PRR14-L	SLC25A46	0.00029031	23.5473	9.55618e-06	-0.676	0.309667
PRR14-H VS PRR14-L	MPV17	0.000290555	23.5399	9.58231e-06	-0.506167	0.7555
PRR14-H VS PRR14-L	LHFPL2	0.000291753	23.5186	9.65804e-06	-0.780667	-0.256333
PRR14-H VS PRR14-L	PEX11B	0.00029331	23.4991	9.72782e-06	-1.42233	-0.717
PRR14-H VS PRR14-L	CRTC2	0.000294	23.4877	9.76895e-06	-0.214	0.561
PRR14-H VS PRR14-L	NUAK1	0.000294913	23.4743	9.81761e-06	-0.809333	-0.172931
PRR14-H VS PRR14-L	NDUFS7	0.000298521	23.4363	9.95626e-06	0.272	-0.644667
PRR14-H VS PRR14-L	C12orf49	0.000300187	23.4163	1.00305e-05	0.526667	-0.270333
PRR14-H VS PRR14-L	RNF160	0.00030342	23.3823	1.01573e-05	-0.939	0.288667
PRR14-H VS PRR14-L	MFSD3	0.000303899	23.368	1.02111e-05	0.256	-0.711333
PRR14-H VS PRR14-L	HES4	0.000303954	23.6144	1.01941e-05	0.459667	-0.208
PRR14-H VS PRR14-L	REXO1	0.000306763	23.3377	1.03264e-05	-1.99433	-0.256333
PRR14-H VS PRR14-L	DGUOK	0.000308239	23.3148	1.04144e-05	0.458	-0.612667
PRR14-H VS PRR14-L	ADRM1	0.000308791	23.3149	1.04139e-05	-0.39	0.526333
PRR14-H VS PRR14-L	MYO9A	0.000308979	23.3034	1.04586e-05	-1.93967	-0.853667
PRR14-H VS PRR14-L	ANKRD36BP1	0.00031388	23.2559	1.0644e-05	0.057	1.187
PRR14-H VS PRR14-L	CELF1	0.00031498	23.2367	1.07204e-05	1.166	-0.0206667
PRR14-H VS PRR14-L	SYT11	0.000315454	23.2375	1.07169e-05	0.673333	-0.116667
PRR14-H VS PRR14-L	SERINC1	0.000316369	23.2199	1.07873e-05	-0.239	0.868667
PRR14-H VS PRR14-L	NAGPA	0.000318658	23.1809	1.09445e-05	0.0236667	-0.972333
PRR14-H VS PRR14-L	LOC653653	0.000319002	23.1926	1.08969e-05	0.235667	-0.455667
PRR14-H VS PRR14-L	UQCR11	0.000319087	23.1821	1.09395e-05	0.379333	-0.647333
PRR14-H VS PRR14-L	INTS2	0.000319556	23.1831	1.09357e-05	1.39933	0.211
PRR14-H VS PRR14-L	PPIAL4C	0.000320581	23.1549	1.10504e-05	-0.538667	0.0303333
PRR14-H VS PRR14-L	TRAPPC2L	0.000320986	23.1564	1.10444e-05	-1.02067	0.423667
PRR14-H VS PRR14-L	ZNHIT1	0.0003222	23.1365	1.11262e-05	-0.685667	0.653
PRR14-H VS PRR14-L	ANKFY1	0.000322516	23.129	1.11572e-05	-0.767333	-0.183999
PRR14-H VS PRR14-L	KLF16	0.000324593	23.1021	1.12693e-05	-0.948667	0.0326667
PRR14-H VS PRR14-L	NNT	0.000325166	23.1022	1.1269e-05	0.344333	-0.194333
PRR14-H VS PRR14-L	PGP	0.000325333	23.0912	1.13152e-05	-1.18067	-0.525
PRR14-H VS PRR14-L	DBNDD1	0.000325693	23.0834	1.1348e-05	-0.904	-0.202
PRR14-H VS PRR14-L	C19orf24	0.000334076	23.0103	1.16608e-05	-1.835	-1.01867
PRR14-H VS PRR14-L	PI4KA	0.000336908	23.0579	1.17806e-05	0.507333	-0.201
PRR14-H VS PRR14-L	TNKS2	0.000337152	22.9761	1.18101e-05	0.426667	-0.374667
PRR14-H VS PRR14-L	USP15	0.00033885	22.9578	1.18906e-05	-0.534333	0.479333
PRR14-H VS PRR14-L	TBX6	0.000343015	22.9949	1.2058e-05	-2.42367	-0.657069
PRR14-H VS PRR14-L	KDM6A	0.000343354	22.9129	1.20913e-05	-0.709333	0.228
PRR14-H VS PRR14-L	ITGA4	0.000347299	22.8775	1.22518e-05	-0.129667	1.13367
PRR14-H VS PRR14-L	ACER2	0.000347885	22.8588	1.23373e-05	-0.917	0.196
PRR14-H VS PRR14-L	C16orf42	0.000347934	22.8632	1.23174e-05	0.364333	-0.233
PRR14-H VS PRR14-L	GPR176	0.000348473	22.8637	1.23148e-05	-0.167	-1.28259
PRR14-H VS PRR14-L	PTGER2	0.000349499	22.9065	1.24596e-05	0.318667	-0.482333
PRR14-H VS PRR14-L	PRKG1	0.000349986	22.9846	1.24552e-05	-0.275	0.373333
PRR14-H VS PRR14-L	UNC5C	0.000350358	23.9718	1.24467e-05	0.289	-0.301
PRR14-H VS PRR14-L	ARHGAP31	0.000352799	22.8025	1.25992e-05	-0.808667	0.542333
PRR14-H VS PRR14-L	NUDT8	0.000353492	22.7879	1.26678e-05	-0.719667	0.312
PRR14-H VS PRR14-L	ADAT3	0.000353573	22.7827	1.26927e-05	-0.586667	0.9204
PRR14-H VS PRR14-L	TTC37	0.00035371	22.7909	1.26537e-05	-0.262667	0.576
PRR14-H VS PRR14-L	ATP2B1	0.000358915	22.7379	1.29068e-05	0.862667	-0.113
PRR14-H VS PRR14-L	USP32	0.000366234	22.67	1.32382e-05	-0.456207	0.900333
PRR14-H VS PRR14-L	PTPRG	0.000366693	22.6713	1.3232e-05	0.711	-0.284667
PRR14-H VS PRR14-L	EXOC5	0.000366742	22.6755	1.3211e-05	0.123333	0.933333
PRR14-H VS PRR14-L	SACS	0.000371121	22.6162	1.35071e-05	0.0546667	-0.746
PRR14-H VS PRR14-L	2017-03-08	0.000371334	22.6284	1.34456e-05	-0.483333	0.172
PRR14-H VS PRR14-L	FAM179B	0.000371585	22.6175	1.35008e-05	1.018	0.257333
PRR14-H VS PRR14-L	SIX5	0.000371621	22.6218	1.34791e-05	-0.00316667	0.908833
PRR14-H VS PRR14-L	PARP11	0.000374743	22.5857	1.36621e-05	1.24467	0.253
PRR14-H VS PRR14-L	CTDSPL2	0.000378449	22.5549	1.38208e-05	-0.946667	0.0513333
PRR14-H VS PRR14-L	ZFP106	0.000380328	22.5326	1.39366e-05	0.430667	-0.414667
PRR14-H VS PRR14-L	SAC3D1	0.000380733	22.5343	1.39278e-05	-0.962667	0.304667
PRR14-H VS PRR14-L	MRPL43	0.000385547	22.4827	1.41997e-05	0.737333	0.139
PRR14-H VS PRR14-L	C9orf16	0.000385711	22.486	1.41818e-05	-1.04467	-0.379667
PRR14-H VS PRR14-L	MAPK3	0.00038579	22.49	1.41607e-05	0.522333	-0.177333
PRR14-H VS PRR14-L	UBR4	0.000387035	22.4679	1.42785e-05	0.424667	-0.372333
PRR14-H VS PRR14-L	PTBP1	0.000390694	22.4383	1.44378e-05	0.519667	-0.182667
PRR14-H VS PRR14-L	CCDC124	0.000391264	22.4299	1.44832e-05	0.826071	-0.872759
PRR14-H VS PRR14-L	ZBTB11	0.000392597	22.4164	1.45569e-05	-0.215667	0.543333
PRR14-H VS PRR14-L	ZNF611	0.000394443	22.3994	1.46498e-05	-0.7565	-0.0251667
PRR14-H VS PRR14-L	HUWE1	0.000394489	22.3947	1.4676e-05	-0.854667	0.152333
PRR14-H VS PRR14-L	KCTD20	0.000401329	22.3444	1.49554e-05	-0.407667	0.193
PRR14-H VS PRR14-L	VWA2	0.000401878	22.7227	1.50009e-05	-1.09317	0.0901667
PRR14-H VS PRR14-L	SDR39U1	0.000404101	22.3128	1.5134e-05	-0.741333	0.213333
PRR14-H VS PRR14-L	IL17RC	0.0004045	22.3146	1.51238e-05	-0.668667	-0.103667
PRR14-H VS PRR14-L	SEL1L	0.000405996	22.296	1.52302e-05	-0.721333	-0.0966667
PRR14-H VS PRR14-L	ZFP91	0.000406669	22.2872	1.52807e-05	-2.29107	-0.613667
PRR14-H VS PRR14-L	SOS1	0.000408126	22.2689	1.53862e-05	-1.279	0.680667
PRR14-H VS PRR14-L	IL1RAP	0.000408324	22.2632	1.5419e-05	0.400333	-0.409
PRR14-H VS PRR14-L	C12orf51	0.000408754	22.2692	1.53844e-05	-0.762667	0.0876667
PRR14-H VS PRR14-L	NDUFAF3	0.000408987	22.2501	1.54948e-05	0.575333	-0.465
PRR14-H VS PRR14-L	FAM189B	0.000409313	22.2437	1.55326e-05	1.01967	-0.0326667
PRR14-H VS PRR14-L	FRS2	0.000409393	22.2388	1.55611e-05	-0.570333	0.0763333
PRR14-H VS PRR14-L	TCF3	0.000409394	22.2519	1.54848e-05	0.880667	0.0703333
PRR14-H VS PRR14-L	RPS8	0.000411014	22.2196	1.56737e-05	0.573333	-0.117667
PRR14-H VS PRR14-L	CSNK1G1	0.000411082	22.2235	1.56508e-05	0.216333	-0.816
PRR14-H VS PRR14-L	VPS13D	0.000411965	22.2048	1.57612e-05	-0.543	0.344333
PRR14-H VS PRR14-L	JTB	0.000412064	22.2085	1.57393e-05	0.372	-0.869
PRR14-H VS PRR14-L	LGTN	0.000412453	22.1974	1.58054e-05	-0.861333	0.384
PRR14-H VS PRR14-L	ROGDI	0.000414139	22.1822	1.58958e-05	0.783667	0.0806667
PRR14-H VS PRR14-L	IL10	0.00041985	22.7914	1.61411e-05	-0.638667	0.016333
PRR14-H VS PRR14-L	SGK269	0.000423699	22.113	1.63153e-05	-1.279	-0.549333
PRR14-H VS PRR14-L	C20orf20	0.000426808	22.0851	1.64881e-05	-0.875667	-0.117667
PRR14-H VS PRR14-L	RFX7	0.00042682	22.0893	1.6462e-05	0.91	-0.111333
PRR14-H VS PRR14-L	FLYWCH2	0.000428589	22.0698	1.65835e-05	-0.185333	-1.52967
PRR14-H VS PRR14-L	SNRNP25	0.000430586	22.0532	1.66875e-05	-0.538667	0.261667
PRR14-H VS PRR14-L	FAM162A	0.000430939	22.0468	1.6728e-05	-0.318667	0.556
PRR14-H VS PRR14-L	EXOSC4	0.00043327	22.0282	1.68453e-05	-0.435	0.317333
PRR14-H VS PRR14-L	LEMD3	0.000438953	21.9894	1.70936e-05	-0.0693333	-1.34867
PRR14-H VS PRR14-L	BIRC2	0.000441036	21.9727	1.72021e-05	0.928333	0.175667
PRR14-H VS PRR14-L	NDUFS5	0.000443999	21.9465	1.73728e-05	0.332414	-0.496
PRR14-H VS PRR14-L	KIAA0196	0.000444456	21.948	1.73631e-05	-0.258	-0.921667
PRR14-H VS PRR14-L	USP34	0.000447364	21.9223	1.75323e-05	1.55233	0.342667
PRR14-H VS PRR14-L	SLIT2	0.000448168	21.9092	1.76194e-05	-0.539333	0.143667
PRR14-H VS PRR14-L	HCN3	0.000448457	21.9117	1.76029e-05	0.204667	1.49133
PRR14-H VS PRR14-L	MAN1A2	0.00045076	21.8898	1.77493e-05	-0.722333	0.0106667
PRR14-H VS PRR14-L	WIBG	0.00045292	21.8688	1.78906e-05	0.354333	-0.561
PRR14-H VS PRR14-L	PCDH19	0.000452953	21.9412	1.78638e-05	0.578667	-0.658333
PRR14-H VS PRR14-L	MFHAS1	0.000454375	21.8561	1.79763e-05	-0.340667	1.137
PRR14-H VS PRR14-L	DCXR	0.000458232	21.8978	1.81574e-05	-0.875714	0.871667
PRR14-H VS PRR14-L	BACH1	0.000458692	21.8228	1.82041e-05	0.355667	-0.529333
PRR14-H VS PRR14-L	HSPA8	0.000458996	21.8087	1.83017e-05	0.0876667	1.286
PRR14-H VS PRR14-L	AKAP13	0.000459187	21.8117	1.82808e-05	-0.0286667	0.662667
PRR14-H VS PRR14-L	UHRF1BP1	0.000459321	21.8151	1.82576e-05	0.950333	0.258333
PRR14-H VS PRR14-L	WDR34	0.000459626	21.801	1.83553e-05	-0.682	0.189667
PRR14-H VS PRR14-L	CLTC	0.00046293	21.7697	1.85736e-05	-1.868	0.005
PRR14-H VS PRR14-L	TRIP10	0.000463605	21.77	1.85718e-05	0.123	-0.723103
PRR14-H VS PRR14-L	SPNS1	0.000464303	21.7701	1.8571e-05	-0.174799	0.914075
PRR14-H VS PRR14-L	TSEN54	0.000468071	21.7283	1.8867e-05	0.754	-0.225667
PRR14-H VS PRR14-L	C10orf12	0.000468076	21.7365	1.88091e-05	0.411	-0.531
PRR14-H VS PRR14-L	SNRPA	0.000468161	21.7319	1.88416e-05	-0.224333	0.319333
PRR14-H VS PRR14-L	G3BP2	0.000470218	21.7122	1.89828e-05	-0.998667	-0.231333
PRR14-H VS PRR14-L	KLHL5	0.000473312	21.6908	1.91371e-05	0.576333	0.0743333
PRR14-H VS PRR14-L	RUSC1	0.000473594	21.6812	1.92073e-05	0.295667	-0.283333
PRR14-H VS PRR14-L	PRR19	0.000473909	21.6834	1.91907e-05	-1.32833	0.161333
PRR14-H VS PRR14-L	PRKAR1A	0.000477305	21.6565	1.93875e-05	-0.566	0.200001
PRR14-H VS PRR14-L	TRANK1	0.000479451	21.6407	1.95044e-05	-0.021	-0.830333
PRR14-H VS PRR14-L	IGF2R	0.000481317	21.6224	1.96401e-05	0.346	-0.298667
PRR14-H VS PRR14-L	TEAD1	0.000481537	21.6252	1.96192e-05	0.473333	-0.495
PRR14-H VS PRR14-L	TIPARP	0.000485762	21.5942	1.98517e-05	-0.134	-1.2369
PRR14-H VS PRR14-L	RHPN1	0.000492153	21.5517	2.0174e-05	-3.36444	-1.26714
PRR14-H VS PRR14-L	TMEM131	0.000492418	21.5543	2.01542e-05	-0.865333	0.18
PRR14-H VS PRR14-L	ZNF579	0.000493444	21.5408	2.02575e-05	0.399333	-0.382667
PRR14-H VS PRR14-L	CHD9	0.000494084	21.5295	2.03452e-05	0.749667	-0.69
PRR14-H VS PRR14-L	B4GALT2	0.00049477	21.5298	2.03427e-05	0.658333	-0.221333
PRR14-H VS PRR14-L	MIF	0.000495233	21.5194	2.04232e-05	0.0326667	-1.12733
PRR14-H VS PRR14-L	RAB31	0.000495773	21.5126	2.04763e-05	-0.938667	0.281333
PRR14-H VS PRR14-L	ZNF764	0.000496382	21.5054	2.05323e-05	-1.03933	-0.0613333
PRR14-H VS PRR14-L	MPZL3	0.000500752	21.5446	2.07442e-05	0.47069	-0.313
PRR14-H VS PRR14-L	EPHA4	0.000502195	21.459	2.08975e-05	0.0946667	-0.675333
PRR14-H VS PRR14-L	ZNF678	0.000502482	21.4614	2.08782e-05	-0.0776674	-1.05867
PRR14-H VS PRR14-L	FAM45B	0.000502766	21.4521	2.09525e-05	0.254667	-0.368333
PRR14-H VS PRR14-L	PLEKHJ1	0.000502915	21.5095	2.10212e-05	0.928667	-0.34
PRR14-H VS PRR14-L	THAP4	0.000503196	21.4616	2.08767e-05	-1.38	0.4132
PRR14-H VS PRR14-L	CEBPB	0.000503239	21.4457	2.10034e-05	-1.56759	0.0396667
PRR14-H VS PRR14-L	ARF1	0.000504334	21.4322	2.11118e-05	-0.408667	0.393
PRR14-H VS PRR14-L	FAM135A	0.000505628	21.4215	2.11974e-05	-0.199333	0.494333
PRR14-H VS PRR14-L	FAM195A	0.000509206	21.3991	2.1379e-05	-1.661	-0.236
PRR14-H VS PRR14-L	LSMD1	0.000509759	21.3846	2.14972e-05	-0.400667	0.276667
PRR14-H VS PRR14-L	NSD1	0.000510033	21.391	2.14454e-05	0.292	-0.561
PRR14-H VS PRR14-L	MAN1A1	0.000510353	21.3854	2.14906e-05	-0.0383333	-0.649333
PRR14-H VS PRR14-L	ZNF780A	0.000510591	21.3765	2.1564e-05	-1.29567	-0.461
PRR14-H VS PRR14-L	DCUN1D1	0.000510657	21.3723	2.15985e-05	-0.575667	0.0473333
PRR14-H VS PRR14-L	PMF1	0.000511877	21.3545	2.17455e-05	0.525667	-0.192667
PRR14-H VS PRR14-L	ETV3	0.000512075	21.3573	2.17221e-05	-0.263	0.321667
PRR14-H VS PRR14-L	PEX11G	0.000512215	21.3604	2.16962e-05	-2.30167	-1.227
PRR14-H VS PRR14-L	RNF168	0.000514049	21.3395	2.18697e-05	0.794667	-0.175333
PRR14-H VS PRR14-L	RAD23A	0.000516424	21.3236	2.20028e-05	0.295	-0.545
PRR14-H VS PRR14-L	FAM100A	0.000520287	21.2964	2.2232e-05	0.794667	-0.417667
PRR14-H VS PRR14-L	ZNF460	0.000520767	21.2863	2.23172e-05	1.71267	0.913
PRR14-H VS PRR14-L	MED27	0.000520783	21.2977	2.22208e-05	-0.933	-0.263667
PRR14-H VS PRR14-L	TAF1	0.000520906	21.2894	2.22908e-05	-0.394	0.267667
PRR14-H VS PRR14-L	C19orf6	0.000528462	21.2441	2.26798e-05	0.206	-0.654667
PRR14-H VS PRR14-L	C9orf23	0.000528825	21.2385	2.27282e-05	-0.553333	-0.0156667
PRR14-H VS PRR14-L	TXNRD1	0.000531635	21.217	2.2915e-05	-0.815667	-0.119
PRR14-H VS PRR14-L	TLCD1	0.00053206	21.2112	2.29664e-05	-0.091	-1.00733
PRR14-H VS PRR14-L	INO80B	0.00053234	21.2173	2.29123e-05	-0.213333	-0.950667
PRR14-H VS PRR14-L	CRB3	0.000532623	21.2693	2.30238e-05	-0.323667	0.430667
PRR14-H VS PRR14-L	NR3C1	0.000532741	21.2003	2.3062e-05	-0.292	0.221667
PRR14-H VS PRR14-L	UEVLD	0.000535508	21.183	2.3215e-05	0.202667	0.86
PRR14-H VS PRR14-L	AHNAK	0.000539049	21.1619	2.3402e-05	-0.843333	0.39
PRR14-H VS PRR14-L	DGCR6	0.000541443	21.1466	2.35395e-05	-0.974667	-0.00933333
PRR14-H VS PRR14-L	IL17RA	0.000542899	21.1321	2.36703e-05	-0.431333	0.386667
PRR14-H VS PRR14-L	C14orf21	0.000542989	21.1354	2.36405e-05	-0.758667	0.197333
PRR14-H VS PRR14-L	IKZF3	0.000544695	21.3886	2.38162e-05	0.361333	1.80533
PRR14-H VS PRR14-L	ROBLD3	0.000545191	21.1173	2.38041e-05	0.222667	-0.424333
PRR14-H VS PRR14-L	MBNL3	0.000547342	21.0996	2.3966e-05	1.02233	0.325667
PRR14-H VS PRR14-L	SGTA	0.000547671	21.0943	2.40144e-05	0.435667	-0.331667
PRR14-H VS PRR14-L	SLC5A3	0.000550236	21.0784	2.4161e-05	0.536667	-0.0816667
PRR14-H VS PRR14-L	HIPK1	0.000551065	21.0671	2.42659e-05	0.318333	-0.0703333
PRR14-H VS PRR14-L	RPL36	0.000551599	21.0682	2.42551e-05	-0.643333	0.264667
PRR14-H VS PRR14-L	ZDHHC16	0.000552214	21.0579	2.43508e-05	0.165	-0.416667
PRR14-H VS PRR14-L	MPHOSPH9	0.000554479	21.0436	2.44851e-05	0.330667	-0.273667
PRR14-H VS PRR14-L	AXL	0.000558179	21.0152	2.47525e-05	-0.836	0.123333
PRR14-H VS PRR14-L	ELAVL1	0.000558467	21.0175	2.47306e-05	1.22233	-0.324667
PRR14-H VS PRR14-L	TMEM64	0.000559246	21.0175	2.47304e-05	-0.671667	0.434333
PRR14-H VS PRR14-L	RAG1AP1	0.000560261	20.9981	2.49144e-05	-0.413667	0.262
PRR14-H VS PRR14-L	DMAP1	0.000560759	20.9995	2.49017e-05	-0.795667	0.0473333
PRR14-H VS PRR14-L	TSHZ2	0.000562052	20.9861	2.5029e-05	0.598333	-0.0866667
PRR14-H VS PRR14-L	NAT6	0.000570177	20.9305	2.55678e-05	0.262	-0.524333
PRR14-H VS PRR14-L	SLC30A9	0.000570344	20.9443	2.54336e-05	-0.640667	-0.0143333
PRR14-H VS PRR14-L	UBL3	0.0005708	20.9313	2.55603e-05	-0.802	-0.133333
PRR14-H VS PRR14-L	C2orf79	0.000571051	20.9338	2.55361e-05	-0.516667	0.371667
PRR14-H VS PRR14-L	SF3B4	0.000571821	20.9339	2.5535e-05	0.755	-0.137333
PRR14-H VS PRR14-L	SLC35D1	0.00058456	20.8619	2.62491e-05	0.868	-0.121
PRR14-H VS PRR14-L	SPG20	0.000585849	20.849	2.63797e-05	-0.635	0.643
PRR14-H VS PRR14-L	EDIL3	0.00058623	20.9135	2.63605e-05	0.358	-0.471
PRR14-H VS PRR14-L	PDZD11	0.000589173	20.8306	2.6566e-05	0.346333	-0.625
PRR14-H VS PRR14-L	SCAND1	0.000595753	20.7981	2.68997e-05	1.279	-0.127
PRR14-H VS PRR14-L	CENPT	0.000598668	20.7782	2.71057e-05	-0.931667	-0.219667
PRR14-H VS PRR14-L	CAPS2	0.000598797	20.8435	2.70743e-05	-0.525	0.192
PRR14-H VS PRR14-L	SNX2	0.000603063	20.7521	2.73796e-05	-1.211	-0.199333
PRR14-H VS PRR14-L	LSM4	0.000603631	20.7532	2.73679e-05	-0.0226667	-0.8
PRR14-H VS PRR14-L	SNX6	0.000606162	20.7352	2.7558e-05	0.283667	-0.681333
PRR14-H VS PRR14-L	SNX30	0.000606989	20.7281	2.76333e-05	-0.0466667	0.671667
PRR14-H VS PRR14-L	NR2F6	0.000607249	20.7234	2.76828e-05	-1.00967	0.779667
PRR14-H VS PRR14-L	SLC39A3	0.000607306	20.7196	2.77231e-05	-0.372857	0.845334
PRR14-H VS PRR14-L	EIF4EBP3	0.000608333	20.7081	2.78456e-05	-0.619583	0.56931
PRR14-H VS PRR14-L	CUTA	0.000608777	20.7027	2.79037e-05	0.661333	-0.114
PRR14-H VS PRR14-L	RECQL	0.000609143	20.7701	2.78448e-05	0.612333	-0.143667
PRR14-H VS PRR14-L	ARL10	0.000612369	20.8098	2.81064e-05	-0.528333	0.096
PRR14-H VS PRR14-L	NDUFB11	0.000613018	20.6741	2.82123e-05	0.915	-4.81097e-17
PRR14-H VS PRR14-L	HMCN1	0.000613203	20.6768	2.81827e-05	-1.169	-0.442667
PRR14-H VS PRR14-L	BAZ2A	0.000613462	20.6652	2.8309e-05	0.289333	-0.438
PRR14-H VS PRR14-L	LEPROT	0.00061402	20.6664	2.82966e-05	0.229667	-0.735333
PRR14-H VS PRR14-L	PAFAH1B3	0.000616415	20.6492	2.84835e-05	-1.964	-0.972667
PRR14-H VS PRR14-L	PYGO2	0.0006194	20.6332	2.86599e-05	0.240333	-0.293667
PRR14-H VS PRR14-L	ZEB2	0.000625556	20.6005	2.90225e-05	-0.053	0.575333
PRR14-H VS PRR14-L	C19orf53	0.000625959	20.5954	2.908e-05	0.846	0.0763333
PRR14-H VS PRR14-L	MGMT	0.000626132	20.6016	2.90103e-05	1.32967	-0.380667
PRR14-H VS PRR14-L	RNASEH2A	0.000626907	20.588	2.9163e-05	-0.548667	-0.067
PRR14-H VS PRR14-L	PRR22	0.000636138	20.6709	2.96319e-05	-0.285	0.453333
PRR14-H VS PRR14-L	LUC7L	0.000637433	20.5309	2.9811e-05	-0.353333	-1.18
PRR14-H VS PRR14-L	COMTD1	0.000637964	20.5322	2.97962e-05	-0.0766667	1.13567
PRR14-H VS PRR14-L	NEU3	0.00063854	20.5333	2.97834e-05	-0.656333	-0.0566667
PRR14-H VS PRR14-L	CITED4	0.000648127	20.4843	3.03514e-05	0.0586667	0.605667
PRR14-H VS PRR14-L	DIXDC1	0.000648324	20.4801	3.04009e-05	-0.644	0.097
PRR14-H VS PRR14-L	PELP1	0.000648413	20.4763	3.04453e-05	0.662	-0.0416667
PRR14-H VS PRR14-L	LASS6	0.000655974	20.4394	3.08818e-05	-0.325	0.373667
PRR14-H VS PRR14-L	GPRIN3	0.000656333	20.4414	3.0858e-05	0.917	0.32
PRR14-H VS PRR14-L	IGSF8	0.000661189	20.4155	3.11684e-05	-2.26862	-0.123333
PRR14-H VS PRR14-L	STT3B	0.00066144	20.4077	3.12624e-05	-0.590333	0.281333
PRR14-H VS PRR14-L	IPMK	0.000662291	20.4078	3.12615e-05	-0.973	-0.289
PRR14-H VS PRR14-L	TOMM7	0.000675125	20.3479	3.19931e-05	0.395	-0.462667
PRR14-H VS PRR14-L	C20orf135	0.000675377	20.3435	3.20469e-05	0.416667	-0.206333
PRR14-H VS PRR14-L	C5orf42	0.000675887	20.3483	3.19872e-05	-0.236667	-1.07967
PRR14-H VS PRR14-L	C6orf136	0.00067669	20.3351	3.21513e-05	-0.910667	0.0466667
PRR14-H VS PRR14-L	UTP20	0.000677963	20.3269	3.22539e-05	-0.702	0.325
PRR14-H VS PRR14-L	MRPL24	0.000687195	20.2885	3.27357e-05	0.463	-0.00233333
PRR14-H VS PRR14-L	EFNA3	0.000690911	20.2678	3.29986e-05	-0.709667	0.117333
PRR14-H VS PRR14-L	RP2	0.000691049	20.2707	3.29623e-05	0.792	-0.358333
PRR14-H VS PRR14-L	GNG2	0.000692281	20.2594	3.3107e-05	0.703	0.131667
PRR14-H VS PRR14-L	ADAMTS12	0.000697146	20.2972	3.3383e-05	-0.896333	-0.369
PRR14-H VS PRR14-L	TFAP4	0.000698947	20.2279	3.35126e-05	-1.54517	-0.383
PRR14-H VS PRR14-L	SBF2	0.000699298	20.2233	3.35729e-05	-0.510333	0.0973333
PRR14-H VS PRR14-L	EEA1	0.000699708	20.2117	3.3723e-05	-0.591333	0.0986667
PRR14-H VS PRR14-L	MAN2A1	0.000699866	20.2178	3.36436e-05	0.711334	0.0230002
PRR14-H VS PRR14-L	TLR3	0.000700143	20.2135	3.37004e-05	0.754	0.133667
PRR14-H VS PRR14-L	ELF1	0.0007006	20.2051	3.38095e-05	0.767667	-0.026
PRR14-H VS PRR14-L	UHRF1BP1L	0.000700777	20.2011	3.38616e-05	-0.175862	0.585667
PRR14-H VS PRR14-L	C7orf30	0.000701361	20.1957	3.39333e-05	0.83	0.247333
PRR14-H VS PRR14-L	TMEM141	0.000724883	20.1072	3.51164e-05	1.2	0.274
PRR14-H VS PRR14-L	JMJD8	0.000735364	20.0669	3.56698e-05	-0.085	-0.694
PRR14-H VS PRR14-L	PPIAL4G	0.000739179	20.0503	3.59007e-05	0.255333	-0.590667
PRR14-H VS PRR14-L	DNAJC30	0.000742611	20.0351	3.61135e-05	0.964333	0.268333
PRR14-H VS PRR14-L	DHRS13	0.000743346	20.0292	3.61955e-05	-0.962069	0.721
PRR14-H VS PRR14-L	KIAA0232	0.000744922	20.0205	3.63185e-05	-1.494	-0.32
PRR14-H VS PRR14-L	ORC6L	0.000747016	20.01	3.64669e-05	-0.478667	0.177
PRR14-H VS PRR14-L	CIDECP	0.000750679	19.9941	3.66924e-05	-0.754333	0.115667
PRR14-H VS PRR14-L	SLC25A35	0.000750946	19.9899	3.67521e-05	0.922667	0.152
PRR14-H VS PRR14-L	STAM2	0.00075314	19.9726	3.69998e-05	1.449	0.549333
PRR14-H VS PRR14-L	SLC39A4	0.000753473	19.9748	3.69693e-05	0.92	0.075
PRR14-H VS PRR14-L	UBE2Q1	0.000753567	19.9777	3.69272e-05	-0.99	-0.33
PRR14-H VS PRR14-L	UBR3	0.00075463	19.9643	3.71198e-05	0.0743333	-0.532
PRR14-H VS PRR14-L	LOC100134713	0.000757138	19.9525	3.72903e-05	-1.209	-0.483667
PRR14-H VS PRR14-L	C14orf80	0.000757445	19.9482	3.73524e-05	0.172	-0.542667
PRR14-H VS PRR14-L	SMCR8	0.000760549	19.9345	3.75527e-05	0.641	0.116
PRR14-H VS PRR14-L	KIAA0947	0.000762541	19.9245	3.76985e-05	-0.765667	0.487667
PRR14-H VS PRR14-L	MRPL38	0.000764421	19.915	3.78389e-05	0.5555	-0.1575
PRR14-H VS PRR14-L	SOD1	0.000765462	19.9082	3.79379e-05	-0.793	-0.0963333
PRR14-H VS PRR14-L	FOXN3	0.000768522	19.8948	3.81373e-05	-0.136333	-0.701333
PRR14-H VS PRR14-L	TIAF1	0.000769938	19.8772	3.83989e-05	1.731	1.01633
PRR14-H VS PRR14-L	FCHO2	0.000770415	19.8724	3.84705e-05	0.590333	0.114667
PRR14-H VS PRR14-L	PSMB4	0.000770715	19.8778	3.83897e-05	-1.145	0.0646667
PRR14-H VS PRR14-L	ZKSCAN3	0.000771288	19.8791	3.83704e-05	1.10767	0.216333
PRR14-H VS PRR14-L	MRPL11	0.000771777	19.8647	3.85864e-05	0.182	-0.301333
PRR14-H VS PRR14-L	TTC15	0.000772206	19.8792	3.83681e-05	-0.46	0.169333
PRR14-H VS PRR14-L	RASSF3	0.000772695	19.8584	3.86803e-05	-0.595	0.397667
PRR14-H VS PRR14-L	ATP11B	0.000777748	19.8385	3.89816e-05	0.595333	-0.606333
PRR14-H VS PRR14-L	TMEM186	0.000779431	19.8266	3.91627e-05	-1.45533	-0.167666
PRR14-H VS PRR14-L	TRIM56	0.0007803	19.8269	3.9158e-05	0.552667	-0.144333
PRR14-H VS PRR14-L	TMED10P1	0.000783928	19.8086	3.94374e-05	0.867667	2.051
PRR14-H VS PRR14-L	GLI4	0.00078604	19.7954	3.96413e-05	-0.634333	0.610333
PRR14-H VS PRR14-L	EIF2C3	0.000786772	19.7962	3.96294e-05	0.789	-0.228
PRR14-H VS PRR14-L	LARP4	0.000788048	19.7857	3.97915e-05	-0.236667	0.532666
PRR14-H VS PRR14-L	PGM2	0.000789072	19.7792	3.98922e-05	0.065	0.666667
PRR14-H VS PRR14-L	SRM	0.000798603	19.7358	4.05725e-05	0.692	0.0503333
PRR14-H VS PRR14-L	TMEM9	0.000798613	19.7987	4.04738e-05	1.27867	0.0503333
PRR14-H VS PRR14-L	ZMYND19	0.000798639	19.7326	4.06239e-05	-0.279333	0.317
PRR14-H VS PRR14-L	PLSCR4	0.000799289	19.743	4.04584e-05	0.799	-0.259333
PRR14-H VS PRR14-L	KIAA1211	0.000799523	19.736	4.05695e-05	-0.458	-1.17
PRR14-H VS PRR14-L	ATP5D	0.000808625	19.6976	4.11821e-05	0.307667	-0.621333
PRR14-H VS PRR14-L	SLC12A6	0.000810712	19.6879	4.13387e-05	0.398	-0.252333
PRR14-H VS PRR14-L	TSEN34	0.000811982	19.6807	4.14539e-05	0.804667	0.0743333
PRR14-H VS PRR14-L	TESK1	0.000815067	19.6679	4.1662e-05	0.473	-0.187667
PRR14-H VS PRR14-L	NFYC	0.00081513	19.6646	4.17159e-05	-0.591667	0.037
PRR14-H VS PRR14-L	TIGD5	0.000821513	19.6229	4.23997e-05	0.237667	-0.285667
PRR14-H VS PRR14-L	SEC24D	0.000821782	19.6314	4.22605e-05	0.46	-0.564
PRR14-H VS PRR14-L	SEL1L3	0.000821881	19.628	4.23166e-05	0.751333	0.0506667
PRR14-H VS PRR14-L	ARHGAP20	0.000822154	19.7987	4.23817e-05	-1.322	0.383333
PRR14-H VS PRR14-L	FBXO22OS	0.000822505	19.6384	4.21444e-05	0.219333	-0.243
PRR14-H VS PRR14-L	TSTD1	0.000822601	19.6319	4.22515e-05	-0.364333	1.048
PRR14-H VS PRR14-L	MACROD1	0.000822845	19.6343	4.22129e-05	-0.598333	0.0393333
PRR14-H VS PRR14-L	PDP2	0.000823289	19.6143	4.25425e-05	-1.11567	0.521667
PRR14-H VS PRR14-L	FAM160B1	0.000823379	19.611	4.25983e-05	-0.873333	-0.318
PRR14-H VS PRR14-L	XRN2	0.000824047	19.6028	4.27352e-05	-0.993	-0.266333
PRR14-H VS PRR14-L	ANAPC1	0.000824483	19.6045	4.27066e-05	-0.486333	0.236333
PRR14-H VS PRR14-L	PCBP4	0.000827914	19.5877	4.29872e-05	0.322	-0.685
PRR14-H VS PRR14-L	GNG5	0.000829062	19.5811	4.30982e-05	-0.209333	0.724333
PRR14-H VS PRR14-L	PFDN2	0.000831277	19.5682	4.33167e-05	-1.313	-0.651
PRR14-H VS PRR14-L	CYHR1	0.000831671	19.57	4.32855e-05	0.291	-0.329667
PRR14-H VS PRR14-L	GIT1	0.000832703	19.5608	4.34427e-05	-0.611667	0.187
PRR14-H VS PRR14-L	ZFYVE21	0.000834401	19.5495	4.36349e-05	0.208	-0.560333
PRR14-H VS PRR14-L	TBC1D2B	0.000835335	19.5496	4.36319e-05	0.266333	-0.250333
PRR14-H VS PRR14-L	APOOL	0.000835427	19.5433	4.37404e-05	-0.411429	1.33
PRR14-H VS PRR14-L	XPO4	0.000837797	19.533	4.39166e-05	-0.693333	-1.881
PRR14-H VS PRR14-L	TEX264	0.000848069	19.4988	4.45077e-05	0.0308333	0.713167
PRR14-H VS PRR14-L	PSMG3	0.000849934	19.4902	4.46584e-05	0.371	-0.258
PRR14-H VS PRR14-L	IREB2	0.000852944	19.4781	4.48695e-05	0.28	-0.833667
PRR14-H VS PRR14-L	ERAL1	0.000859602	19.4523	4.53265e-05	-0.520333	0.108667
PRR14-H VS PRR14-L	KIRREL	0.000860459	19.4527	4.53182e-05	-1.2044	0.0996552
PRR14-H VS PRR14-L	FAU	0.000861817	19.4427	4.54968e-05	0.529333	-0.069
PRR14-H VS PRR14-L	ZFYVE26	0.000865316	19.4293	4.57353e-05	1.19833	0.362667
PRR14-H VS PRR14-L	PYCARD	0.000866833	19.4219	4.58693e-05	0.0496667	-0.521667
PRR14-H VS PRR14-L	RBM12	0.000866918	19.4156	4.59815e-05	0.784667	0.202667
PRR14-H VS PRR14-L	TMED7-TICAM2	0.000867617	19.7813	4.59647e-05	-0.730334	0.0889996
PRR14-H VS PRR14-L	ZNF426	0.00086786	19.4099	4.60854e-05	0.071	-1.40833
PRR14-H VS PRR14-L	FAM82A1	0.000867955	19.4066	4.61443e-05	-0.579667	-0.0856667
PRR14-H VS PRR14-L	MIB1	0.00087397	19.386	4.65184e-05	-1.19621	0.109643
PRR14-H VS PRR14-L	PSMG4	0.000876207	19.3765	4.66919e-05	-0.721667	-0.107667
PRR14-H VS PRR14-L	RPS7	0.000877733	19.3691	4.68277e-05	0.881667	0.355333
PRR14-H VS PRR14-L	CETN2	0.000878651	19.3635	4.69312e-05	1.169	0.231
PRR14-H VS PRR14-L	DYNLL1	0.000882885	19.3483	4.72122e-05	-0.283	0.347
PRR14-H VS PRR14-L	ZBTB1	0.000884624	19.3403	4.73602e-05	-0.633833	-0.0895
PRR14-H VS PRR14-L	UBR2	0.000893068	19.3102	4.79232e-05	0.587	0.171
PRR14-H VS PRR14-L	PTPN11	0.000893089	19.313	4.78688e-05	-1.34433	-0.440333
PRR14-H VS PRR14-L	FAM168A	0.000907612	19.2661	4.876e-05	0.851	-0.4
PRR14-H VS PRR14-L	STAP2	0.000914845	19.2429	4.92054e-05	0.340666	-0.278
PRR14-H VS PRR14-L	CHN1	0.000920111	19.2254	4.95457e-05	-0.0476667	0.716
PRR14-H VS PRR14-L	CD84	0.000921742	19.2717	4.96908e-05	-0.483333	0.242667
PRR14-H VS PRR14-L	GNL2	0.000924092	19.2085	4.98749e-05	0.241333	-0.799667
PRR14-H VS PRR14-L	C11orf84	0.000924409	19.2047	4.99494e-05	-0.539333	0.083
PRR14-H VS PRR14-L	RABGAP1L	0.00092685	19.1951	5.01389e-05	-1.064	-0.35
PRR14-H VS PRR14-L	TMEM85	0.000928356	19.188	5.0278e-05	0.818667	0.111667
PRR14-H VS PRR14-L	HEBP2	0.000928915	19.1836	5.0366e-05	0.610667	0.0183333
PRR14-H VS PRR14-L	SYNE2	0.000932029	19.1722	5.05927e-05	-1.01583	-0.135167
PRR14-H VS PRR14-L	NIPAL2	0.000932073	19.1691	5.0653e-05	-0.160333	-1.122
PRR14-H VS PRR14-L	DUSP23	0.000937984	19.1502	5.10325e-05	-0.544333	0.0603333
PRR14-H VS PRR14-L	ATP13A3	0.000947288	19.1222	5.15975e-05	-0.0676667	-0.750667
PRR14-H VS PRR14-L	OTUB1	0.000948612	19.1128	5.17874e-05	-0.379	0.033
PRR14-H VS PRR14-L	UTRN	0.000948961	19.1148	5.17476e-05	-0.558	0.42
PRR14-H VS PRR14-L	SAMHD1	0.000956527	19.0888	5.2279e-05	0.77	0.0246667
PRR14-H VS PRR14-L	RBM27	0.000961107	19.0738	5.2589e-05	0.790667	-0.494333
PRR14-H VS PRR14-L	LOC339047	0.000962165	19.0681	5.27066e-05	-0.689	0.0876667
PRR14-H VS PRR14-L	ZNF41	0.000962196	19.0652	5.27681e-05	0.113333	-0.671333
PRR14-H VS PRR14-L	GNPTG	0.000966551	19.048	5.3127e-05	-0.797	-0.000333333
PRR14-H VS PRR14-L	TCEAL4	0.000967284	19.0489	5.31072e-05	-0.242667	0.646667
PRR14-H VS PRR14-L	MPV17L2	0.00096762	19.0423	5.32458e-05	0.336	-0.58
PRR14-H VS PRR14-L	PFDN6	0.000971331	19.0297	5.35104e-05	-0.164	0.705
PRR14-H VS PRR14-L	SEMA3A	0.000974041	19.1217	5.38412e-05	-0.192333	-0.914333
PRR14-H VS PRR14-L	SLC6A6	0.000974647	19.0154	5.38141e-05	-0.587667	0.055
PRR14-H VS PRR14-L	RPGR	0.000975208	19.0168	5.37845e-05	0.626333	-0.0763333
PRR14-H VS PRR14-L	PNPLA2	0.000980609	18.9942	5.42651e-05	-0.440333	0.216333
PRR14-H VS PRR14-L	ZC3HAV1	0.000981768	18.9884	5.43902e-05	-0.319667	0.475
PRR14-H VS PRR14-L	SH3GL1	0.000986627	18.973	5.47207e-05	-0.899	-0.00533333
PRR14-H VS PRR14-L	NDUFA8	0.000989659	18.9624	5.49503e-05	-0.0133333	-0.814

## Sheet: LumA
column	row	corrected-two-tail-p-value	F-value	two-tail-p-value	mean-group1	mean-group2
PRR14-H VS PRR14-L	BCL7C	0	141.155	0	-0.462667	0.358333
PRR14-H VS PRR14-L	FBRS	0	166.322	0	-0.352667	0.214333
PRR14-H VS PRR14-L	FBXL19	0	196.381	0	-0.229667	0.376333
PRR14-H VS PRR14-L	INO80E	0	191.59	0	-0.511667	0.319
PRR14-H VS PRR14-L	MYST1	0	282.202	0	-0.489333	0.23
PRR14-H VS PRR14-L	PHKG2	0	159.423	0	-0.219667	0.246667
PRR14-H VS PRR14-L	PRR14	0	1077.43	0	-0.496667	0.387333
PRR14-H VS PRR14-L	RNF40	0	145.902	0	-0.347333	0.232333
PRR14-H VS PRR14-L	RNPS1	0	143.684	0	-0.359	0.268
PRR14-H VS PRR14-L	TBC1D10B	0	204.972	0	-0.231333	0.227667
PRR14-H VS PRR14-L	THOC6	0	139.705	0	-0.401333	0.341667
PRR14-H VS PRR14-L	ZNF213	0	145.649	0	-0.459667	0.128
PRR14-H VS PRR14-L	ZNF688	0	169.962	0	-0.652	0.201333
PRR14-H VS PRR14-L	ZNF768	0	181.934	0	-0.273	0.306333
PRR14-H VS PRR14-L	ATXN2L	8.93785e-13	134.279	1.11022e-16	-0.236667	0.093
PRR14-H VS PRR14-L	HCFC1R1	8.93785e-13	136.678	1.11022e-16	-0.810333	0.148334
PRR14-H VS PRR14-L	KIF22	8.93785e-13	136.421	1.11022e-16	-0.0676667	0.492667
PRR14-H VS PRR14-L	ANKS3	1.19171e-12	129.831	2.22045e-16	-0.660333	0.001
PRR14-H VS PRR14-L	CCDC101	1.19171e-12	128.562	2.22045e-16	-0.414	0.343
PRR14-H VS PRR14-L	SETD1A	1.19171e-12	128.639	2.22045e-16	-0.313333	0.0633333
PRR14-H VS PRR14-L	C16orf93	1.34068e-12	126.938	3.33067e-16	-0.901	0.195
PRR14-H VS PRR14-L	STX4	1.34068e-12	126.21	3.33067e-16	-0.262333	0.129
PRR14-H VS PRR14-L	JMJD8	1.78757e-12	123.29	5.55112e-16	-0.477	0.119333
PRR14-H VS PRR14-L	KCTD13	1.78757e-12	122.646	6.66134e-16	-0.454333	0.306
PRR14-H VS PRR14-L	LUC7L	1.78757e-12	121.405	7.77156e-16	-0.454	0.249333
PRR14-H VS PRR14-L	MAZ	1.78757e-12	120.127	8.88178e-16	-0.339333	0.361
PRR14-H VS PRR14-L	PPP4C	1.78757e-12	123.577	5.55112e-16	0.0183333	0.616333
PRR14-H VS PRR14-L	NAT15	1.96633e-12	118.522	1.22125e-15	-0.268667	0.0623333
PRR14-H VS PRR14-L	E4F1	1.98619e-12	118.994	1.11022e-15	-0.476667	0.100667
PRR14-H VS PRR14-L	MMGT1	2.11258e-12	117.26	1.44329e-15	0.365	-0.233
PRR14-H VS PRR14-L	SH2B1	3.12825e-12	114.752	2.33147e-15	-0.704333	-0.128667
PRR14-H VS PRR14-L	AXIN1	3.95819e-12	112.289	3.44169e-15	-0.443667	0.096
PRR14-H VS PRR14-L	ZNF764	3.98766e-12	112.729	3.21965e-15	-0.191333	0.277667
PRR14-H VS PRR14-L	SBK1	4.46893e-12	110.831	4.44089e-15	-0.09	0.856
PRR14-H VS PRR14-L	GFER	4.62665e-12	110.343	4.88498e-15	-0.220333	0.417667
PRR14-H VS PRR14-L	RAB40C	4.62665e-12	110.26	4.88498e-15	-0.378667	0.27
PRR14-H VS PRR14-L	GIYD2	4.64768e-12	110.948	4.32987e-15	-0.147333	0.432333
PRR14-H VS PRR14-L	C16orf53	4.76685e-12	109.788	5.32907e-15	-0.512667	0.519
PRR14-H VS PRR14-L	HIRIP3	9.59643e-12	105.544	1.13243e-14	-0.618667	0.198333
PRR14-H VS PRR14-L	ZNF205	1.26917e-11	103.701	1.57652e-14	-0.584333	0.121
PRR14-H VS PRR14-L	FAM86A	1.44708e-11	102.71	1.88738e-14	-0.308	0.278
PRR14-H VS PRR14-L	RPUSD1	1.47068e-11	102.368	2.0095e-14	-0.445333	0.225667
PRR14-H VS PRR14-L	SNAPC2	2.06736e-11	100.262	2.95319e-14	-0.799333	-0.113
PRR14-H VS PRR14-L	DECR2	2.34619e-11	99.3503	3.4972e-14	-0.610333	0.33
PRR14-H VS PRR14-L	FAM195A	2.68851e-11	98.4032	4.17444e-14	-0.552	0.044
PRR14-H VS PRR14-L	CHTF18	2.97503e-11	97.2716	5.17364e-14	-0.624333	0.397667
PRR14-H VS PRR14-L	SULT1A3	2.99915e-11	97.4178	5.02931e-14	-0.148334	0.438333
PRR14-H VS PRR14-L	HSD3B7	3.06637e-11	97.5016	4.95159e-14	-0.412333	-0.174667
PRR14-H VS PRR14-L	NMRAL1	3.45597e-11	96.1142	6.43929e-14	-0.065	0.390333
PRR14-H VS PRR14-L	CD2BP2	3.47652e-11	96.2608	6.26166e-14	-0.272667	0.220333
PRR14-H VS PRR14-L	MGRN1	3.54054e-11	95.8121	6.81677e-14	-0.282	0.0316663
PRR14-H VS PRR14-L	UBE2I	4.13244e-11	94.518	8.72635e-14	-0.056	0.417333
PRR14-H VS PRR14-L	C2orf81	4.2035e-11	94.5852	8.61533e-14	-1.20867	-0.006
PRR14-H VS PRR14-L	ZNF668	4.22313e-11	94.7233	8.39329e-14	-0.299667	0.268667
PRR14-H VS PRR14-L	TRAF7	4.97966e-11	93.4005	1.08247e-13	-0.238333	0.127667
PRR14-H VS PRR14-L	RLIM	6.63387e-11	91.7833	1.48326e-13	0.188667	-0.0916667
PRR14-H VS PRR14-L	FAM100A	7.85565e-11	90.7824	1.80522e-13	-0.256667	0.158667
PRR14-H VS PRR14-L	ACAP2	8.32631e-11	90.3518	1.96509e-13	0.184333	-0.195667
PRR14-H VS PRR14-L	NPIPL3	9.76747e-11	89.4159	2.36589e-13	-0.528333	0.241
PRR14-H VS PRR14-L	NPRL3	9.91447e-11	89.0894	2.52465e-13	-0.162333	0.237333
PRR14-H VS PRR14-L	ZNF444	1.01534e-10	89.0946	2.52243e-13	-0.489333	0.131
PRR14-H VS PRR14-L	FBXO46	1.12021e-10	88.3574	2.92211e-13	-0.346	0.0823333
PRR14-H VS PRR14-L	CEMP1	1.13989e-10	88.1538	3.04423e-13	-0.444667	0.254333
PRR14-H VS PRR14-L	FLYWCH2	1.18305e-10	87.8533	3.23297e-13	-0.476334	0.42
PRR14-H VS PRR14-L	SEC24A	1.20117e-10	87.5575	3.4317e-13	0.621	0.00533333
PRR14-H VS PRR14-L	TBX6	1.21515e-10	88.4445	3.39617e-13	-0.499643	0.264667
PRR14-H VS PRR14-L	RHBDF1	1.3441e-10	86.8935	3.92353e-13	-0.459	-0.0653333
PRR14-H VS PRR14-L	NARFL	1.36339e-10	86.7184	4.06453e-13	-0.193	0.247667
PRR14-H VS PRR14-L	NSMCE1	1.36439e-10	86.6134	4.15223e-13	-0.546333	0.324667
PRR14-H VS PRR14-L	ORAI3	1.41008e-10	86.2542	4.46643e-13	-0.367667	0.155333
PRR14-H VS PRR14-L	IFT140	1.42827e-10	86.289	4.43534e-13	-0.891667	-0.451
PRR14-H VS PRR14-L	RHOT2	1.692e-10	85.2656	5.46452e-13	-0.484	0.0783333
PRR14-H VS PRR14-L	NME3	1.78521e-10	84.9113	5.87641e-13	-0.893333	0.281667
PRR14-H VS PRR14-L	C16orf88	1.81993e-10	84.3788	6.55587e-13	-0.0743333	0.489
PRR14-H VS PRR14-L	TFAP4	1.83053e-10	84.4348	6.48037e-13	-0.643333	-0.052
PRR14-H VS PRR14-L	FAM173A	1.83987e-10	84.6731	6.17062e-13	-0.607667	0.181333
PRR14-H VS PRR14-L	KIFC2	1.84343e-10	84.4866	6.41154e-13	-1.01467	-0.0136661
PRR14-H VS PRR14-L	TBL3	1.86525e-10	84.5174	6.37157e-13	-0.439667	0.135667
PRR14-H VS PRR14-L	WDR90	2.24936e-10	83.1905	8.38218e-13	-0.810667	-0.042
PRR14-H VS PRR14-L	RABEP2	2.26809e-10	83.2316	8.31113e-13	-0.106333	0.271
PRR14-H VS PRR14-L	CCDC78	2.86187e-10	82.7025	1.08424e-12	-1.58667	0.0583333
PRR14-H VS PRR14-L	CHM	2.86991e-10	81.8664	1.10512e-12	0.0896667	-0.570333
PRR14-H VS PRR14-L	GTPBP3	3.13733e-10	81.366	1.22757e-12	-0.393667	-0.0856667
PRR14-H VS PRR14-L	HMOX2	3.18802e-10	81.2154	1.26721e-12	-0.0926667	0.381
PRR14-H VS PRR14-L	DCI	3.20553e-10	81.1157	1.29408e-12	-0.712	0.133333
PRR14-H VS PRR14-L	PJA2	3.24417e-10	80.9865	1.32983e-12	0.0166667	-0.397667
PRR14-H VS PRR14-L	CTXN1	3.39638e-10	80.5593	1.4555e-12	-0.689667	0.506
PRR14-H VS PRR14-L	TNPO1	3.40532e-10	80.6158	1.43818e-12	0.2	-0.152
PRR14-H VS PRR14-L	SPSB3	3.41119e-10	80.4709	1.48304e-12	-0.425	-0.0536667
PRR14-H VS PRR14-L	RAB26	3.41693e-10	80.6697	1.42186e-12	-0.764667	0.85
PRR14-H VS PRR14-L	SERINC1	3.64538e-10	80.091	1.60749e-12	0.396	-0.298333
PRR14-H VS PRR14-L	TELO2	3.78096e-10	79.8537	1.69076e-12	-0.471667	0.147667
PRR14-H VS PRR14-L	ROGDI	4.74514e-10	78.7264	2.15139e-12	-0.532667	0.103
PRR14-H VS PRR14-L	UHMK1	5.16366e-10	78.2702	2.37321e-12	0.238667	-0.905667
PRR14-H VS PRR14-L	TAF6	5.57746e-10	77.8505	2.59803e-12	-0.0950001	0.0603331
PRR14-H VS PRR14-L	DNASE1	5.60333e-10	77.7679	2.64488e-12	0.416	0.604
PRR14-H VS PRR14-L	ARMC5	6.01575e-10	77.3795	2.87692e-12	-0.499333	-0.0316667
PRR14-H VS PRR14-L	PIGQ	6.06665e-10	77.2225	2.97662e-12	-0.376667	-2.18344e-16
PRR14-H VS PRR14-L	PGP	6.14053e-10	77.2253	2.97473e-12	-0.161	0.406
PRR14-H VS PRR14-L	ZNF598	7.31541e-10	76.3055	3.63476e-12	-0.123	0.242333
PRR14-H VS PRR14-L	UBXN7	7.4001e-10	76.196	3.7228e-12	0.255	-0.472
PRR14-H VS PRR14-L	YPEL3	7.80013e-10	75.8996	3.97249e-12	-0.735667	-0.312
PRR14-H VS PRR14-L	VKORC1	8.2099e-10	75.6111	4.23217e-12	-0.271333	0.371333
PRR14-H VS PRR14-L	BCKDK	8.24027e-10	75.5399	4.29901e-12	-0.403	0.248667
PRR14-H VS PRR14-L	DEXI	8.47455e-10	75.3587	4.47387e-12	-0.429667	0.0556667
PRR14-H VS PRR14-L	CCDC64B	9.19913e-10	74.9337	4.91351e-12	-0.483667	0.0173333
PRR14-H VS PRR14-L	TMX1	9.27215e-10	74.8456	5.0101e-12	0.113	-0.170667
PRR14-H VS PRR14-L	C16orf13	1.01331e-09	74.393	5.53824e-12	-0.598	0.333333
PRR14-H VS PRR14-L	GNPTG	1.0476e-09	74.1922	5.7907e-12	-0.374667	0.053
PRR14-H VS PRR14-L	SOLH	1.19988e-09	73.5327	6.70697e-12	-0.421	-0.0353333
PRR14-H VS PRR14-L	MRPL28	1.33861e-09	72.9944	7.56561e-12	-0.326333	0.275667
PRR14-H VS PRR14-L	LMBRD2	1.43109e-09	72.6482	8.17713e-12	0.497333	-0.428667
PRR14-H VS PRR14-L	TMEM219	1.54151e-09	72.2227	8.99958e-12	-0.548667	0.0346667
PRR14-H VS PRR14-L	NUBP2	1.55751e-09	72.2243	8.99625e-12	-0.375333	0.309667
PRR14-H VS PRR14-L	SSBP4	1.60801e-09	71.9425	9.58755e-12	-0.6305	-0.0418333
PRR14-H VS PRR14-L	ATP6V0C	1.61753e-09	71.9627	9.54381e-12	-0.14	0.480667
PRR14-H VS PRR14-L	ZBTB33	1.65531e-09	71.7686	9.97236e-12	0.354333	0.136667
PRR14-H VS PRR14-L	PARN	1.66881e-09	71.6426	1.0261e-11	-0.222	0.0856667
PRR14-H VS PRR14-L	NDUFB10	1.67293e-09	71.6765	1.01824e-11	-0.254667	0.441
PRR14-H VS PRR14-L	NUBP1	1.67449e-09	71.5833	1.03999e-11	-0.208	0.243333
PRR14-H VS PRR14-L	GAN	1.72493e-09	71.4086	1.08203e-11	1.029	0.123667
PRR14-H VS PRR14-L	PRSS36	1.81291e-09	71.7285	1.14848e-11	-0.278667	0.0615517
PRR14-H VS PRR14-L	TAOK1	1.99069e-09	70.6932	1.27347e-11	0.762667	-0.390333
PRR14-H VS PRR14-L	LCMT1	2.17365e-09	70.2248	1.41751e-11	-0.275667	0.192667
PRR14-H VS PRR14-L	AKAP8L	2.1935e-09	70.2269	1.41683e-11	-0.273	0.117333
PRR14-H VS PRR14-L	RBM12	2.24757e-09	70.0377	1.47967e-11	0.003	-0.175667
PRR14-H VS PRR14-L	NME4	2.8913e-09	68.9047	1.92143e-11	-0.385667	0.489667
PRR14-H VS PRR14-L	IQCK	2.95456e-09	68.7712	1.98181e-11	-0.594	0.214333
PRR14-H VS PRR14-L	NTHL1	3.45111e-09	68.0636	2.33632e-11	-0.605	0.138
PRR14-H VS PRR14-L	ZNF747	3.60195e-09	67.8412	2.46081e-11	-0.292667	0.132667
PRR14-H VS PRR14-L	METRN	3.75335e-09	67.6265	2.58755e-11	-0.571	0.530333
PRR14-H VS PRR14-L	PRRT2	4.66259e-09	66.6651	3.24334e-11	-2.27276	-1.05333
PRR14-H VS PRR14-L	CCDC12	4.83633e-09	66.4725	3.39423e-11	-0.370333	0.0667241
PRR14-H VS PRR14-L	MLST8	4.96149e-09	66.3272	3.51289e-11	-0.427667	0.157667
PRR14-H VS PRR14-L	HSD11B1L	5.87698e-09	65.5404	4.23408e-11	-0.727	-0.066
PRR14-H VS PRR14-L	FUZ	5.92225e-09	65.5446	4.22992e-11	-1.33467	-0.474
PRR14-H VS PRR14-L	ITFG3	6.02159e-09	65.4024	4.37567e-11	-0.21	0.274667
PRR14-H VS PRR14-L	TMEM186	6.16318e-09	65.2693	4.51683e-11	-0.304667	0.325345
PRR14-H VS PRR14-L	C16orf58	6.20424e-09	65.2061	4.58545e-11	-0.233333	0.157
PRR14-H VS PRR14-L	SIRT6	6.41821e-09	65.0292	4.78346e-11	-0.138667	0.258
PRR14-H VS PRR14-L	HAGHL	6.43748e-09	64.9819	4.83781e-11	-1.12931	-0.141724
PRR14-H VS PRR14-L	CAND1	7.18536e-09	64.4551	5.4891e-11	0.195667	-0.032
PRR14-H VS PRR14-L	SF3A2	7.22046e-09	64.4688	5.47107e-11	-0.321	0.291333
PRR14-H VS PRR14-L	SCNN1D	7.35458e-09	64.3246	5.66405e-11	-1.34481	-0.276207
PRR14-H VS PRR14-L	TMEM30A	8.59341e-09	63.646	6.67149e-11	-0.0779998	-0.267
PRR14-H VS PRR14-L	EXOC5	8.883e-09	63.3791	7.117e-11	0.437	0.065
PRR14-H VS PRR14-L	MYPOP	8.88392e-09	63.4108	7.06255e-11	-0.246667	-0.0156667
PRR14-H VS PRR14-L	TUFM	8.9085e-09	63.4317	7.02677e-11	-0.231	0.247333
PRR14-H VS PRR14-L	MPG	8.9246e-09	63.4569	6.98404e-11	-0.477667	0.086
PRR14-H VS PRR14-L	C16orf91	9.14134e-09	63.1352	7.55107e-11	-0.124	0.344333
PRR14-H VS PRR14-L	MED25	9.19819e-09	63.1407	7.5409e-11	-0.474333	-0.180333
PRR14-H VS PRR14-L	FLYWCH1	9.23389e-09	63.1561	7.51282e-11	-0.452667	-0.0403333
PRR14-H VS PRR14-L	ACBD3	9.2674e-09	63.1727	7.48253e-11	0.234333	-0.102
PRR14-H VS PRR14-L	FAM73A	1.01995e-08	62.6545	8.48848e-11	-0.147333	-0.833
PRR14-H VS PRR14-L	C9orf142	1.04414e-08	62.4085	9.01403e-11	0.102667	0.572667
PRR14-H VS PRR14-L	JMJD5	1.05155e-08	62.4091	9.0127e-11	-0.14	0.235
PRR14-H VS PRR14-L	SEPX1	1.05583e-08	62.3046	9.24616e-11	0.393666	0.717
PRR14-H VS PRR14-L	MYNN	1.05617e-08	62.421	8.98669e-11	-0.0889996	-0.128666
PRR14-H VS PRR14-L	TAZ	1.06129e-08	62.3126	9.22801e-11	-0.0853333	0.206333
PRR14-H VS PRR14-L	RCHY1	1.06224e-08	62.4275	8.97242e-11	0.234	-0.191667
PRR14-H VS PRR14-L	MST1	1.06736e-08	63.3838	8.94935e-11	-1.69586	-0.761724
PRR14-H VS PRR14-L	ZNF629	1.08877e-08	62.1503	9.60221e-11	-0.417333	-0.217
PRR14-H VS PRR14-L	PCGF1	1.09887e-08	62.084	9.75953e-11	-0.108	0.179333
PRR14-H VS PRR14-L	MED13	1.15058e-08	61.8682	1.02903e-10	0.261333	-0.336
PRR14-H VS PRR14-L	PABPN1	1.16254e-08	61.7979	1.04695e-10	0	0.433667
PRR14-H VS PRR14-L	CDIPT	1.19901e-08	61.6443	1.08723e-10	-0.528	0.00933333
PRR14-H VS PRR14-L	DCUN1D1	1.24547e-08	61.4622	1.1371e-10	0.446667	-0.0433333
PRR14-H VS PRR14-L	STRN	1.30501e-08	61.2455	1.19957e-10	0.362333	-0.505667
PRR14-H VS PRR14-L	FBXL16	1.3219e-08	61.1661	1.2233e-10	-1.06433	-0.73
PRR14-H VS PRR14-L	H2AFX	1.3474e-08	61.0618	1.25526e-10	0.190667	0.956667
PRR14-H VS PRR14-L	NUDT16L1	1.35964e-08	60.9984	1.27511e-10	-0.295	0.239667
PRR14-H VS PRR14-L	FAM125A	1.41956e-08	60.7976	1.34012e-10	-0.34	-0.0166667
PRR14-H VS PRR14-L	THAP3	1.45714e-08	60.6396	1.3937e-10	-0.362333	0.212667
PRR14-H VS PRR14-L	ZNF579	1.45977e-08	60.6585	1.38715e-10	-0.672333	0.107
PRR14-H VS PRR14-L	STUB1	1.48953e-08	60.525	1.43393e-10	-0.310667	0.254333
PRR14-H VS PRR14-L	RPS2	1.49628e-08	60.9179	1.44972e-10	-0.452069	0.617586
PRR14-H VS PRR14-L	MAN1A2	1.51429e-08	60.4071	1.47658e-10	0.136	-0.387667
PRR14-H VS PRR14-L	ZFR	1.52156e-08	60.3623	1.49312e-10	0.209333	-0.0950001
PRR14-H VS PRR14-L	NDUFS1	1.53052e-08	60.3134	1.51141e-10	0.391333	-0.0263333
PRR14-H VS PRR14-L	YIPF5	1.55085e-08	60.2352	1.54112e-10	0.200667	0.00166667
PRR14-H VS PRR14-L	EIF5	1.58136e-08	60.132	1.58126e-10	0.309655	0.0426667
PRR14-H VS PRR14-L	WDR44	1.62461e-08	59.9991	1.63459e-10	0.294333	-0.266207
PRR14-H VS PRR14-L	C10orf118	1.62855e-08	59.9647	1.64868e-10	0.536	-0.410667
PRR14-H VS PRR14-L	CARHSP1	1.64445e-08	59.9013	1.67499e-10	-0.128	0.592
PRR14-H VS PRR14-L	MTMR12	1.69382e-08	59.7587	1.73579e-10	0.313667	-0.311
PRR14-H VS PRR14-L	NFATC2IP	1.75466e-08	60.0192	1.80904e-10	-0.185667	0.05
PRR14-H VS PRR14-L	LOC100132247	1.84476e-08	59.3699	1.91339e-10	-0.523667	-0.186667
PRR14-H VS PRR14-L	SAMD10	1.84972e-08	59.3354	1.93002e-10	-0.140667	0.276667
PRR14-H VS PRR14-L	CLINT1	1.85048e-08	59.3101	1.94231e-10	0.349	0.00733333
PRR14-H VS PRR14-L	BCLAF1	1.93354e-08	59.0887	2.05351e-10	0.136	-0.00666667
PRR14-H VS PRR14-L	G3BP2	1.94047e-08	59.0282	2.08497e-10	0.503	0.131333
PRR14-H VS PRR14-L	AFF4	1.94092e-08	59.0504	2.0734e-10	0.126667	-0.374667
PRR14-H VS PRR14-L	CLEC16A	1.94418e-08	59.0902	2.05274e-10	-0.0683333	0.044
PRR14-H VS PRR14-L	FAM71E1	1.99745e-08	58.8905	2.1586e-10	-0.531667	0.290667
PRR14-H VS PRR14-L	LMF1	2.11279e-08	58.6453	2.29637e-10	-0.443	-0.198333
PRR14-H VS PRR14-L	RFXANK	2.1232e-08	58.5808	2.33406e-10	-0.359	0.153333
PRR14-H VS PRR14-L	YBX2	2.12969e-08	59.8875	2.32797e-10	0.0653571	0.423667
PRR14-H VS PRR14-L	RANBP2	2.13656e-08	58.5338	2.36201e-10	0.381333	-0.0446667
PRR14-H VS PRR14-L	LSM4	2.2598e-08	58.2901	2.5123e-10	-0.131333	0.352333
PRR14-H VS PRR14-L	NSUN5P1	2.27562e-08	58.2405	2.54401e-10	-0.561667	0.155667
PRR14-H VS PRR14-L	TP53TG1	2.33007e-08	58.1255	2.61936e-10	-0.1	0.298667
PRR14-H VS PRR14-L	C7orf47	2.39849e-08	57.9898	2.71117e-10	-0.341	0.149667
PRR14-H VS PRR14-L	ZNF263	2.40406e-08	57.9591	2.7324e-10	-0.320333	-0.0476667
PRR14-H VS PRR14-L	SAMD1	2.45535e-08	57.7701	2.86694e-10	-0.095	0.272667
PRR14-H VS PRR14-L	LYSMD3	2.46149e-08	57.8448	2.81296e-10	0.141667	-0.317333
PRR14-H VS PRR14-L	DPP9	2.46719e-08	57.7722	2.86543e-10	-0.177333	-0.164
PRR14-H VS PRR14-L	EIF2AK3	2.4737e-08	57.7829	2.85764e-10	0.476333	0.181333
PRR14-H VS PRR14-L	DENND4A	2.47373e-08	57.804	2.8423e-10	0.135667	-0.519667
PRR14-H VS PRR14-L	CHUK	2.65413e-08	57.444	3.11552e-10	0.143	-0.0866667
PRR14-H VS PRR14-L	PRR24	2.70073e-08	57.3551	3.187e-10	-0.448	0.125
PRR14-H VS PRR14-L	C16orf42	2.73923e-08	57.2792	3.24945e-10	-0.448	0.127667
PRR14-H VS PRR14-L	POLR3K	2.76558e-08	57.2214	3.29788e-10	-0.371667	-0.0143333
PRR14-H VS PRR14-L	MGC3771	2.78772e-08	57.1699	3.3416e-10	-0.856296	-0.0451724
PRR14-H VS PRR14-L	ZNF48	2.92053e-08	56.9681	3.51893e-10	-0.382	0.162333
PRR14-H VS PRR14-L	KIF2A	2.92365e-08	56.9438	3.54085e-10	0.206667	-0.364667
PRR14-H VS PRR14-L	PSENEN	2.96588e-08	56.868	3.61042e-10	-0.212333	0.229
PRR14-H VS PRR14-L	ETV3	2.98232e-08	56.8266	3.64895e-10	-0.068	-0.850667
PRR14-H VS PRR14-L	SETX	2.99153e-08	56.7949	3.6788e-10	0.263	-0.234
PRR14-H VS PRR14-L	KIAA1715	2.99759e-08	56.7674	3.70487e-10	0.410333	0.0423333
PRR14-H VS PRR14-L	C16orf79	3.064e-08	62.7943	3.82501e-10	-0.676818	0.232593
PRR14-H VS PRR14-L	NR2F6	3.07458e-08	56.6492	3.81912e-10	-0.0476667	0.195333
PRR14-H VS PRR14-L	SNRNP25	3.18224e-08	56.4768	3.99238e-10	-0.248	0.432
PRR14-H VS PRR14-L	MRPS34	3.27416e-08	56.3281	4.14836e-10	-0.332667	0.341
PRR14-H VS PRR14-L	WIZ	3.27462e-08	56.3466	4.12862e-10	-0.121	0.0646667
PRR14-H VS PRR14-L	ZNF771	3.43057e-08	56.1283	4.36785e-10	-0.474333	0.150667
PRR14-H VS PRR14-L	STAG2	3.53284e-08	55.9959	4.52e-10	-0.00233333	-0.341333
PRR14-H VS PRR14-L	THBS3	3.56218e-08	55.9452	4.57966e-10	-0.583333	-0.081
PRR14-H VS PRR14-L	MAN2A1	3.61761e-08	55.8484	4.69585e-10	0.349333	-0.330666
PRR14-H VS PRR14-L	KLHL8	3.6261e-08	55.8579	4.68437e-10	0.386667	-0.0876667
PRR14-H VS PRR14-L	PDP2	3.65916e-08	55.7859	4.77252e-10	0.325	-0.413
PRR14-H VS PRR14-L	CNOT1	3.87837e-08	55.5433	5.08252e-10	0.502333	-0.056
PRR14-H VS PRR14-L	TRMT1	3.9205e-08	55.4835	5.16208e-10	-0.321667	-0.02
PRR14-H VS PRR14-L	PANK3	3.9462e-08	55.4403	5.22043e-10	0.247	-0.218
PRR14-H VS PRR14-L	CLN3	3.97066e-08	55.3985	5.27745e-10	0.269	0.457
PRR14-H VS PRR14-L	TAOK2	3.98242e-08	55.3692	5.31781e-10	-0.24	0.0843333
PRR14-H VS PRR14-L	TBC1D15	4.38286e-08	54.9837	5.87975e-10	-0.0553333	-0.332333
PRR14-H VS PRR14-L	CLOCK	4.4371e-08	54.9189	5.98007e-10	0.478	-0.453
PRR14-H VS PRR14-L	C19orf47	4.48903e-08	54.8568	6.07794e-10	0.09	0.141333
PRR14-H VS PRR14-L	SECISBP2L	4.77771e-08	54.5837	6.52814e-10	0.433333	-0.166333
PRR14-H VS PRR14-L	NR2C2AP	4.79737e-08	54.5855	6.52521e-10	-0.252	0.105667
PRR14-H VS PRR14-L	ENPP4	4.91441e-08	54.4588	6.74545e-10	-0.552333	-0.572
PRR14-H VS PRR14-L	DPM2	4.93006e-08	54.4295	6.79755e-10	0.0713333	0.350333
PRR14-H VS PRR14-L	GTF2IRD1	4.93653e-08	54.3903	6.86779e-10	-0.0433333	0.235667
PRR14-H VS PRR14-L	UHRF1BP1L	4.94142e-08	54.4036	6.8439e-10	0.125667	-0.368333
PRR14-H VS PRR14-L	C1orf159	4.97062e-08	54.3472	6.94608e-10	-0.177586	0.218
PRR14-H VS PRR14-L	FRS3	4.97208e-08	54.3291	6.97901e-10	-0.761	-0.271
PRR14-H VS PRR14-L	SUV420H2	5.04557e-08	54.2565	7.1135e-10	-0.227	0.283333
PRR14-H VS PRR14-L	LCOR	5.14283e-08	54.1671	7.28256e-10	0.157	-0.737667
PRR14-H VS PRR14-L	EXD3	5.24332e-08	54.077	7.45742e-10	-0.438	-0.072
PRR14-H VS PRR14-L	PAQR4	5.282e-08	54.0325	7.54525e-10	0.182	0.843667
PRR14-H VS PRR14-L	DMXL1	5.40017e-08	53.9321	7.74758e-10	-0.0176667	-0.571333
PRR14-H VS PRR14-L	FDX1L	5.40022e-08	53.8669	7.88182e-10	-0.342333	-0.0123333
PRR14-H VS PRR14-L	FLJ45244	5.41224e-08	54.2302	7.86575e-10	-0.747	-0.000517069
PRR14-H VS PRR14-L	ENO3	5.43049e-08	53.8781	7.85855e-10	-0.565517	-0.213
PRR14-H VS PRR14-L	BBC3	5.44041e-08	53.8875	7.83911e-10	-0.669667	-0.0313333
PRR14-H VS PRR14-L	ZBTB48	5.47025e-08	53.802	8.018e-10	-0.430667	-0.0283333
PRR14-H VS PRR14-L	RAB11FIP3	5.51361e-08	53.7401	8.15005e-10	-0.619667	-0.266
PRR14-H VS PRR14-L	COL4A3BP	5.52711e-08	53.7468	8.13567e-10	0.287667	-0.161
PRR14-H VS PRR14-L	OPA1	5.60946e-08	53.6432	8.36141e-10	0.476333	0.0626667
PRR14-H VS PRR14-L	N4BP2	5.62096e-08	53.6512	8.34364e-10	0.067	-0.876
PRR14-H VS PRR14-L	CANX	5.68843e-08	53.5746	8.51445e-10	0.189	-0.162667
PRR14-H VS PRR14-L	ZNF362	5.7152e-08	53.5412	8.59002e-10	-0.203333	-0.024
PRR14-H VS PRR14-L	SHARPIN	5.91132e-08	53.3981	8.9215e-10	-0.312667	0.208333
PRR14-H VS PRR14-L	BANF1	6.28191e-08	53.1379	9.55884e-10	-0.048	0.545333
PRR14-H VS PRR14-L	TCEB2	6.30335e-08	53.1405	9.55231e-10	-0.350334	0.379333
PRR14-H VS PRR14-L	HN1L	6.40043e-08	53.0523	9.77893e-10	0.107333	0.405333
PRR14-H VS PRR14-L	C9orf41	6.42672e-08	53.0216	9.85902e-10	0.265333	-0.296
PRR14-H VS PRR14-L	KIF5B	6.47246e-08	52.9797	9.96938e-10	0.283333	-0.184667
PRR14-H VS PRR14-L	SLC30A6	6.59768e-08	52.8625	1.02852e-09	0.393667	-0.169
PRR14-H VS PRR14-L	KAT2B	6.61182e-08	52.8845	1.02251e-09	0.337	-0.172667
PRR14-H VS PRR14-L	FBXL6	6.61657e-08	52.8667	1.02735e-09	-0.164	0.569667
PRR14-H VS PRR14-L	APOOL	6.78176e-08	52.7442	1.06143e-09	0.419333	-0.375
PRR14-H VS PRR14-L	ADAMTSL5	7.13923e-08	52.8768	1.12181e-09	-0.899667	-0.75
PRR14-H VS PRR14-L	PRSS53	7.27669e-08	52.7896	1.14793e-09	-0.287	0.387333
PRR14-H VS PRR14-L	ZNF174	7.63224e-08	52.243	1.2135e-09	-0.474	-0.144667
PRR14-H VS PRR14-L	LZTS2	7.64617e-08	52.2508	1.21096e-09	-0.488	0.175667
PRR14-H VS PRR14-L	LATS1	7.99697e-08	52.0543	1.27646e-09	0.0696667	-0.561
PRR14-H VS PRR14-L	C9orf37	8.22941e-08	51.9331	1.31867e-09	-0.362667	0.0333333
PRR14-H VS PRR14-L	CCNT1	8.25546e-08	51.9069	1.32797e-09	0.198	-1.04
PRR14-H VS PRR14-L	DNASE1L2	8.29716e-08	54.9924	1.34498e-09	-0.488095	0.134138
PRR14-H VS PRR14-L	GPS2	8.29912e-08	51.8729	1.34015e-09	-0.204	0.066
PRR14-H VS PRR14-L	C16orf59	8.32185e-08	51.8059	1.36449e-09	-0.0443333	0.614
PRR14-H VS PRR14-L	MPV17L2	8.32226e-08	51.8199	1.35939e-09	0.1885	0.213833
PRR14-H VS PRR14-L	NUP155	8.3348e-08	51.8284	1.35626e-09	0.590333	-0.0076669
PRR14-H VS PRR14-L	CCDC24	8.35596e-08	51.7627	1.38046e-09	-0.731667	-0.128333
PRR14-H VS PRR14-L	UBR3	8.35763e-08	51.7759	1.37555e-09	0.126667	-0.205667
PRR14-H VS PRR14-L	HCFC2	8.6776e-08	51.6084	1.43899e-09	-0.088	-0.424
PRR14-H VS PRR14-L	NBEAL1	8.8629e-08	51.5161	1.47522e-09	0.387333	-0.704
PRR14-H VS PRR14-L	FIZ1	9.33575e-08	51.3097	1.55973e-09	-0.222667	0.242
PRR14-H VS PRR14-L	PDK1	9.71976e-08	51.0791	1.6601e-09	0.839333	0.633333
PRR14-H VS PRR14-L	ZNF551	9.7254e-08	51.1311	1.63691e-09	0.251667	-0.26
PRR14-H VS PRR14-L	NRM	9.74044e-08	51.1391	1.63339e-09	-0.224	0.412
PRR14-H VS PRR14-L	ADAMTS13	9.74541e-08	51.0828	1.65843e-09	-1.05067	-0.314333
PRR14-H VS PRR14-L	ZNF148	9.75377e-08	51.0932	1.6538e-09	-0.0513333	-0.328
PRR14-H VS PRR14-L	BOLA2	9.75912e-08	51.1047	1.64864e-09	0.00766667	0.553333
PRR14-H VS PRR14-L	QTRT1	9.94444e-08	50.9813	1.70466e-09	-0.702333	-0.140333
PRR14-H VS PRR14-L	GMCL1	9.96822e-08	50.9459	1.72111e-09	0.150333	-0.0896667
PRR14-H VS PRR14-L	ARHGAP17	9.97804e-08	50.9555	1.71661e-09	-0.00966667	0.235333
PRR14-H VS PRR14-L	PGLS	1.00521e-07	50.9017	1.74184e-09	-0.0386667	0.167
PRR14-H VS PRR14-L	RNF25	1.0416e-07	50.7575	1.81136e-09	-0.223	0.144333
PRR14-H VS PRR14-L	ARL5B	1.05862e-07	50.6716	1.85412e-09	0.412	-0.017
PRR14-H VS PRR14-L	LOC100216545	1.06214e-07	50.6725	1.85368e-09	-0.290667	0.155
PRR14-H VS PRR14-L	NAGPA	1.07236e-07	50.6112	1.88484e-09	-0.357	-0.138
PRR14-H VS PRR14-L	SPTY2D1	1.09436e-07	50.5236	1.93031e-09	0.0981667	-0.311833
PRR14-H VS PRR14-L	KIAA1244	1.11352e-07	50.4469	1.97101e-09	1.36433	0.368667
PRR14-H VS PRR14-L	NSUN5P2	1.1307e-07	50.3779	2.00845e-09	-0.444	0.0336667
PRR14-H VS PRR14-L	CLCN3	1.15757e-07	50.2789	2.06337e-09	0.381	-0.229
PRR14-H VS PRR14-L	C2orf69	1.1586e-07	50.2629	2.0724e-09	0.124	-0.00500023
PRR14-H VS PRR14-L	DPP8	1.17115e-07	50.1981	2.1094e-09	0.188	-0.44
PRR14-H VS PRR14-L	ATRX	1.17196e-07	50.2082	2.10357e-09	0.076	-0.339333
PRR14-H VS PRR14-L	TIMM16	1.19322e-07	50.1171	2.15655e-09	-0.55	0.254333
PRR14-H VS PRR14-L	ATF2	1.2011e-07	50.0805	2.17826e-09	0.048	-0.363667
PRR14-H VS PRR14-L	ZFP91	1.20565e-07	50.0541	2.194e-09	0.192	-0.188667
PRR14-H VS PRR14-L	WDR24	1.21322e-07	50.0188	2.2153e-09	-0.351333	0.00966667
PRR14-H VS PRR14-L	BAX	1.21329e-07	49.9938	2.23051e-09	-0.224	0.166667
PRR14-H VS PRR14-L	ZNF283	1.2169e-07	49.9953	2.22959e-09	0.201333	-0.534333
PRR14-H VS PRR14-L	NCKAP1	1.23476e-07	49.9174	2.27765e-09	0.229	-0.0473333
PRR14-H VS PRR14-L	TXNRD1	1.24346e-07	49.8795	2.30141e-09	0.703	0.213667
PRR14-H VS PRR14-L	COPB1	1.27063e-07	49.7883	2.35959e-09	0.198667	-0.082
PRR14-H VS PRR14-L	NR1D2	1.28354e-07	49.7393	2.39154e-09	-0.151	-0.55
PRR14-H VS PRR14-L	EMP2	1.28451e-07	49.7244	2.40132e-09	-0.251333	0.16
PRR14-H VS PRR14-L	PPTC7	1.29505e-07	49.6825	2.42907e-09	0.00933333	-0.711333
PRR14-H VS PRR14-L	NHLRC2	1.29993e-07	49.6448	2.45437e-09	0.186667	-0.326
PRR14-H VS PRR14-L	DHX9	1.30267e-07	49.6491	2.45145e-09	0.126	-0.0356667
PRR14-H VS PRR14-L	CLCN7	1.33174e-07	49.5447	2.52271e-09	-0.161	-0.0506667
PRR14-H VS PRR14-L	ZNF426	1.33848e-07	49.5145	2.54379e-09	0.096	-0.433667
PRR14-H VS PRR14-L	PTAR1	1.34198e-07	49.4931	2.55877e-09	-0.157	-0.625
PRR14-H VS PRR14-L	PLEKHM3	1.37908e-07	49.3821	2.63807e-09	-0.21	-0.482333
PRR14-H VS PRR14-L	NDOR1	1.48657e-07	49.098	2.85292e-09	-0.077	0.272
PRR14-H VS PRR14-L	MAP3K2	1.51858e-07	49.0091	2.9238e-09	0.357667	-0.345
PRR14-H VS PRR14-L	KLHL15	1.52279e-07	48.9758	2.95081e-09	-0.444	-0.506667
PRR14-H VS PRR14-L	SEL1L	1.52672e-07	48.9781	2.94896e-09	0.09	-0.254
PRR14-H VS PRR14-L	ANKRD36BP1	1.52868e-07	48.9502	2.97171e-09	0.142333	-0.880345
PRR14-H VS PRR14-L	BTBD7	1.5314e-07	48.9322	2.98653e-09	0.261666	-0.121
PRR14-H VS PRR14-L	IPO11	1.5447e-07	48.8895	3.02204e-09	0.026	-0.314
PRR14-H VS PRR14-L	ZBTB38	1.56437e-07	48.8322	3.07026e-09	-0.122333	-0.428
PRR14-H VS PRR14-L	ATP2A2	1.58295e-07	48.7782	3.11655e-09	0.345667	0.0526667
PRR14-H VS PRR14-L	CARM1	1.59088e-07	48.7487	3.14203e-09	-0.031	0.196
PRR14-H VS PRR14-L	MAPK6	1.60941e-07	48.6843	3.19863e-09	0.680333	0.220667
PRR14-H VS PRR14-L	ELK4	1.61365e-07	48.6861	3.19704e-09	0.137333	-0.318333
PRR14-H VS PRR14-L	CCPG1	1.61904e-07	48.6515	3.22782e-09	0.055	-0.374333
PRR14-H VS PRR14-L	ZNF434	1.62514e-07	49.2315	3.25008e-09	-0.258	-0.0806667
PRR14-H VS PRR14-L	RAD23A	1.65448e-07	48.551	3.31902e-09	-0.0363333	0.141
PRR14-H VS PRR14-L	TMEM150A	1.65594e-07	48.5367	3.33224e-09	0.153	0.343
PRR14-H VS PRR14-L	KIF21A	1.71729e-07	48.3945	3.46637e-09	0.730667	0.155
PRR14-H VS PRR14-L	PRR22	1.73602e-07	48.6373	3.51495e-09	-0.29	0.366333
PRR14-H VS PRR14-L	RHPN1	1.74847e-07	48.3077	3.55103e-09	-0.489333	0.183333
PRR14-H VS PRR14-L	SLC39A4	1.77519e-07	48.2422	3.61631e-09	-0.474483	0.415
PRR14-H VS PRR14-L	FMN1	1.80842e-07	48.1647	3.69523e-09	-0.595333	-1.64433
PRR14-H VS PRR14-L	WDR8	1.82559e-07	48.4102	3.74166e-09	-0.180667	0.0563333
PRR14-H VS PRR14-L	TXLNG	1.83602e-07	48.0885	3.77444e-09	0.0726667	-0.314333
PRR14-H VS PRR14-L	FUS	1.85984e-07	48.0315	3.83496e-09	-0.193333	0.111333
PRR14-H VS PRR14-L	DNAJB14	1.86865e-07	48.0037	3.86473e-09	0.127333	-0.422333
PRR14-H VS PRR14-L	CDYL2	1.92009e-07	48.1836	3.98305e-09	0.528333	-0.503333
PRR14-H VS PRR14-L	CTBP1	1.96479e-07	47.8026	4.08798e-09	-0.311333	0.0376667
PRR14-H VS PRR14-L	CIDECP	2.01307e-07	47.7051	4.20092e-09	0.0903333	0.091
PRR14-H VS PRR14-L	MUTYH	2.03338e-07	47.6586	4.25595e-09	-0.179	0.198
PRR14-H VS PRR14-L	ZFP106	2.10953e-07	47.5167	4.42842e-09	0.155667	-0.335
PRR14-H VS PRR14-L	SYNJ2	2.15714e-07	47.4161	4.55516e-09	-0.165	-0.461333
PRR14-H VS PRR14-L	SBNO1	2.16088e-07	47.4204	4.54964e-09	0.553667	-0.374667
PRR14-H VS PRR14-L	ADAM10	2.16922e-07	47.3857	4.59414e-09	0.296667	-0.133
PRR14-H VS PRR14-L	IDE	2.1805e-07	47.3568	4.63158e-09	0.576	0.028
PRR14-H VS PRR14-L	DULLARD	2.27661e-07	47.1928	4.84987e-09	-0.258667	-0.07
PRR14-H VS PRR14-L	DDX21	2.2985e-07	47.1484	4.91077e-09	0.337667	-0.140333
PRR14-H VS PRR14-L	DACH1	2.3406e-07	47.0633	5.0298e-09	-2.12367	-2.39
PRR14-H VS PRR14-L	SPNS1	2.34135e-07	47.0725	5.01686e-09	-0.298667	0.296333
PRR14-H VS PRR14-L	USP9X	2.42231e-07	46.9313	5.22043e-09	0.546667	0.115
PRR14-H VS PRR14-L	XRCC1	2.4355e-07	46.9018	5.26399e-09	-0.283333	-0.097
PRR14-H VS PRR14-L	IL17RA	2.45598e-07	46.8518	5.33876e-09	0.208333	-0.041
PRR14-H VS PRR14-L	CFLAR	2.45924e-07	46.8572	5.33056e-09	0.499667	0.218667
PRR14-H VS PRR14-L	RIF1	2.49769e-07	46.782	5.44493e-09	0.283	-0.572667
PRR14-H VS PRR14-L	ATL3	2.53282e-07	46.7224	5.53726e-09	0.390667	-0.0156667
PRR14-H VS PRR14-L	RAVER1	2.5735e-07	46.656	5.64216e-09	-0.14	0.125333
PRR14-H VS PRR14-L	ATP7A	2.6096e-07	46.5967	5.73752e-09	0.479333	-0.289
PRR14-H VS PRR14-L	ZNF295	2.65051e-07	46.5318	5.84393e-09	0.512667	0.145333
PRR14-H VS PRR14-L	KIAA1033	2.69011e-07	46.4595	5.96465e-09	0.417667	-0.192667
PRR14-H VS PRR14-L	PPM1J	2.69627e-07	46.4614	5.96157e-09	-2.49966	-1.425
PRR14-H VS PRR14-L	HACE1	2.71658e-07	46.4151	6.04021e-09	0.108667	-0.202333
PRR14-H VS PRR14-L	TRAP1	2.7348e-07	46.3817	6.09771e-09	-0.283667	0.150667
PRR14-H VS PRR14-L	PCSK4	2.76803e-07	46.3292	6.189e-09	-0.956035	-0.711334
PRR14-H VS PRR14-L	NHLRC4	2.78517e-07	46.5685	6.24462e-09	-1.56308	-0.125556
PRR14-H VS PRR14-L	CCDC92	2.85485e-07	46.1911	6.43632e-09	-0.358667	-0.180333
PRR14-H VS PRR14-L	LEMD3	2.86038e-07	46.1941	6.431e-09	0.0726667	-0.180667
PRR14-H VS PRR14-L	MTMR3	2.87664e-07	46.1547	6.50331e-09	0.201333	-0.099
PRR14-H VS PRR14-L	CSNK2A1P	2.95216e-07	46.0539	6.69238e-09	0.353103	-0.140667
PRR14-H VS PRR14-L	NAA30	3.00398e-07	45.9831	6.82849e-09	0.217667	-0.0353333
PRR14-H VS PRR14-L	ZNF517	3.12357e-07	45.8364	7.11974e-09	-0.681	-0.146666
PRR14-H VS PRR14-L	TESK1	3.12465e-07	45.8256	7.14162e-09	-0.00666667	0.316333
PRR14-H VS PRR14-L	GNS	3.13799e-07	45.7822	7.23057e-09	0.0223333	-0.331667
PRR14-H VS PRR14-L	TOR1AIP2	3.1422e-07	45.768	7.25978e-09	0.298333	-0.354
PRR14-H VS PRR14-L	ZNF358	3.14261e-07	45.7865	7.2217e-09	-0.642667	-0.031
PRR14-H VS PRR14-L	MIIP	3.14773e-07	45.7244	7.35077e-09	-0.247333	0.236667
PRR14-H VS PRR14-L	TMED5	3.14815e-07	45.7898	7.21488e-09	0.173	-0.252333
PRR14-H VS PRR14-L	MAPK8IP3	3.15464e-07	45.726	7.34731e-09	-0.604667	-0.480333
PRR14-H VS PRR14-L	SIX5	3.15651e-07	45.7333	7.33207e-09	-0.284	-0.0933333
PRR14-H VS PRR14-L	LRDD	3.15733e-07	45.7418	7.31435e-09	-0.586333	-0.112
PRR14-H VS PRR14-L	ZNF692	3.17777e-07	45.6818	7.44066e-09	-0.420667	0.188333
PRR14-H VS PRR14-L	LOC284441	3.22194e-07	45.6242	7.56408e-09	0.528333	0.0756667
PRR14-H VS PRR14-L	CXXC1	3.2811e-07	45.8142	7.72335e-09	-0.332759	-0.148
PRR14-H VS PRR14-L	SLC25A46	3.30074e-07	45.5211	7.79007e-09	0.169333	-0.201667
PRR14-H VS PRR14-L	C19orf54	3.35219e-07	45.4578	7.93233e-09	-0.00166667	0.0556667
PRR14-H VS PRR14-L	PRRC1	3.4187e-07	45.38	8.11094e-09	0.331333	0.134
PRR14-H VS PRR14-L	VKORC1L1	3.51207e-07	45.2768	8.35429e-09	0.125333	-0.234667
PRR14-H VS PRR14-L	PEX14	3.51271e-07	45.2671	8.37762e-09	-0.155667	0.121333
PRR14-H VS PRR14-L	MVP	3.56013e-07	45.2112	8.51282e-09	-0.336333	0.005
PRR14-H VS PRR14-L	HOMER3	3.66912e-07	45.0881	8.819e-09	0.208	0.457667
PRR14-H VS PRR14-L	LYRM1	3.67028e-07	45.096	8.79901e-09	-0.421	0.082
PRR14-H VS PRR14-L	NPRL2	3.6785e-07	45.0702	8.86442e-09	-0.512333	-0.131333
PRR14-H VS PRR14-L	GRINL1A	3.70686e-07	45.0345	8.95578e-09	-0.0849996	-0.242666
PRR14-H VS PRR14-L	FTSJD1	3.70851e-07	45.024	8.98278e-09	0.390333	-0.116667
PRR14-H VS PRR14-L	CAPN7	3.82288e-07	44.9095	9.28357e-09	0.295	-0.238
PRR14-H VS PRR14-L	STT3B	3.82703e-07	44.8968	9.3174e-09	0.642667	-0.194
PRR14-H VS PRR14-L	PCYOX1	3.94199e-07	44.7851	9.62179e-09	0.0526667	-0.189667
PRR14-H VS PRR14-L	DOCK7	4.08403e-07	44.6535	9.99383e-09	0.307667	-0.230333
PRR14-H VS PRR14-L	MECR	4.10538e-07	44.6266	1.00716e-08	-0.383	-0.167
PRR14-H VS PRR14-L	RALGAPA2	4.14968e-07	44.5807	1.0206e-08	1.004	-0.237333
PRR14-H VS PRR14-L	C3orf47	4.23867e-07	44.4984	1.04512e-08	-0.868966	-0.214667
PRR14-H VS PRR14-L	ZNF451	4.25326e-07	44.4778	1.05136e-08	-0.0233333	-0.09
PRR14-H VS PRR14-L	SSNA1	4.30918e-07	44.4239	1.06786e-08	-0.158333	0.433667
PRR14-H VS PRR14-L	C10orf12	4.31743e-07	44.4	1.07527e-08	0.677	-0.0426667
PRR14-H VS PRR14-L	WHSC2	4.32392e-07	44.4035	1.0742e-08	-0.402667	-0.141
PRR14-H VS PRR14-L	NSUN5	4.49342e-07	44.2534	1.12189e-08	0.105862	0.311667
PRR14-H VS PRR14-L	KCTD5	4.53889e-07	44.2015	1.13888e-08	0.219667	0.444667
PRR14-H VS PRR14-L	PRKCI	4.54016e-07	44.209	1.13638e-08	0.174	-0.027
PRR14-H VS PRR14-L	PIK3C2A	4.60757e-07	44.1411	1.15898e-08	0.0373333	-0.612333
PRR14-H VS PRR14-L	PRKAR1A	4.63774e-07	44.1101	1.16945e-08	0.0913333	-0.34
PRR14-H VS PRR14-L	NEU3	4.65258e-07	44.0906	1.17608e-08	0.174667	-0.896667
PRR14-H VS PRR14-L	SON	4.68487e-07	44.0583	1.18715e-08	0.246667	-0.201
PRR14-H VS PRR14-L	C19orf46	4.75596e-07	43.998	1.20812e-08	-0.410333	-0.188
PRR14-H VS PRR14-L	NEK7	4.82321e-07	43.9412	1.22819e-08	-0.0706667	-0.399333
PRR14-H VS PRR14-L	SLC9A3R2	4.83077e-07	43.9274	1.23312e-08	-0.0863333	0.518667
PRR14-H VS PRR14-L	CCDC124	4.87899e-07	43.8849	1.24846e-08	-0.126333	0.267333
PRR14-H VS PRR14-L	FAM63B	4.90903e-07	43.8554	1.2592e-08	0.190667	-0.613333
PRR14-H VS PRR14-L	UBR2	4.91418e-07	43.8435	1.26357e-08	0.281667	-0.176333
PRR14-H VS PRR14-L	FKBPL	5.10319e-07	43.7055	1.31534e-08	-0.000333333	0.330333
PRR14-H VS PRR14-L	TM9SF3	5.22361e-07	43.6172	1.34962e-08	0.288333	0.246
PRR14-H VS PRR14-L	B3GNT2	5.25764e-07	43.5785	1.36494e-08	0.348333	0.0673333
PRR14-H VS PRR14-L	POLM	5.26991e-07	43.5787	1.36485e-08	-0.174	-0.0596667
PRR14-H VS PRR14-L	MATR3	5.2806e-07	43.5553	1.37418e-08	-0.0666667	-0.130667
PRR14-H VS PRR14-L	RNF168	5.32408e-07	43.5191	1.3888e-08	0.377333	-0.202333
PRR14-H VS PRR14-L	RECQL4	5.35632e-07	43.4902	1.40054e-08	-0.185667	0.473333
PRR14-H VS PRR14-L	PRKACA	5.50074e-07	43.3829	1.44514e-08	-0.0246667	0.0896667
PRR14-H VS PRR14-L	SETD7	5.50579e-07	43.3878	1.44304e-08	0.522667	-0.0743333
PRR14-H VS PRR14-L	ATMIN	5.57735e-07	43.5678	1.46873e-08	0.236	0.00633333
PRR14-H VS PRR14-L	PPARA	5.60419e-07	43.303	1.47927e-08	0.255667	-0.376333
PRR14-H VS PRR14-L	LOC339047	5.62667e-07	43.2813	1.4887e-08	-0.735	-0.0133333
PRR14-H VS PRR14-L	LNPEP	5.62922e-07	43.2717	1.49287e-08	0.345	-0.398
PRR14-H VS PRR14-L	ARRDC1	5.63285e-07	43.2615	1.49734e-08	0.473667	0.611
PRR14-H VS PRR14-L	CRIM1	5.67737e-07	43.2266	1.51269e-08	-0.630333	-0.773667
PRR14-H VS PRR14-L	KLHL11	5.70432e-07	43.2025	1.52342e-08	-0.190667	-0.951897
PRR14-H VS PRR14-L	SEC62	5.79074e-07	43.1353	1.55369e-08	0.112667	0.0466667
PRR14-H VS PRR14-L	MRPL34	5.7941e-07	43.1412	1.551e-08	-0.086	0.0583333
PRR14-H VS PRR14-L	C14orf80	5.79682e-07	43.1238	1.55892e-08	-0.054	0.648333
PRR14-H VS PRR14-L	FAHD1	5.86602e-07	43.0755	1.58118e-08	-0.357	0.314483
PRR14-H VS PRR14-L	MBTPS2	5.90575e-07	43.0446	1.59555e-08	0.0846667	-0.164667
PRR14-H VS PRR14-L	MCFD2	5.95032e-07	42.9955	1.61868e-08	0.073	-0.200667
PRR14-H VS PRR14-L	APPBP2	5.95329e-07	43.0016	1.61579e-08	0.254667	-0.157
PRR14-H VS PRR14-L	SLC30A5	5.95441e-07	43.0088	1.6124e-08	0.120667	-0.143
PRR14-H VS PRR14-L	DGUOK	5.95979e-07	42.9823	1.62496e-08	-0.0306667	0.434
PRR14-H VS PRR14-L	ZC3H3	5.98139e-07	42.9622	1.63456e-08	-0.473	0.0236667
PRR14-H VS PRR14-L	DHX34	6.13873e-07	42.8583	1.68519e-08	-0.361	-0.071
PRR14-H VS PRR14-L	ZNF678	6.15193e-07	42.8587	1.68499e-08	0.185667	-0.383
PRR14-H VS PRR14-L	SERINC3	6.16936e-07	42.8337	1.69743e-08	0.0256667	-0.451333
PRR14-H VS PRR14-L	TMEM203	6.17878e-07	42.8208	1.70386e-08	-0.202333	0.178
PRR14-H VS PRR14-L	C9orf16	6.22037e-07	42.7904	1.71919e-08	-0.0233333	0.374
PRR14-H VS PRR14-L	VMAC	6.22417e-07	42.7579	1.7357e-08	-0.189333	0.00933333
PRR14-H VS PRR14-L	C5orf41	6.22577e-07	42.7419	1.74388e-08	-0.250333	-0.907
PRR14-H VS PRR14-L	ZNF507	6.2341e-07	42.7752	1.72686e-08	-0.142667	-0.443667
PRR14-H VS PRR14-L	C19orf50	6.23418e-07	42.76	1.73462e-08	0.04	0.181333
PRR14-H VS PRR14-L	ARF5	6.23474e-07	42.7445	1.74252e-08	-0.110333	0.298333
PRR14-H VS PRR14-L	LOC100288778	6.24265e-07	42.763	1.7331e-08	-0.635333	-0.120333
PRR14-H VS PRR14-L	ZNF580	6.25037e-07	42.7209	1.75465e-08	-0.646333	-0.091
PRR14-H VS PRR14-L	KPNA5	6.26281e-07	42.7067	1.76203e-08	0.0253333	-0.145333
PRR14-H VS PRR14-L	ZNF428	6.48349e-07	42.5816	1.82815e-08	-0.523667	-0.0496667
PRR14-H VS PRR14-L	COPS7B	6.611e-07	42.508	1.86821e-08	-0.126	0.022
PRR14-H VS PRR14-L	STX10	6.61801e-07	42.497	1.8743e-08	-0.234667	0.105333
PRR14-H VS PRR14-L	PMM2	6.6291e-07	42.4839	1.88156e-08	0.132333	0.48
PRR14-H VS PRR14-L	ATE1	6.66016e-07	42.4606	1.89451e-08	0.202	-0.541333
PRR14-H VS PRR14-L	UBXN11	6.72326e-07	42.4212	1.91664e-08	-0.644	-0.217
PRR14-H VS PRR14-L	APC	6.82262e-07	42.3642	1.9492e-08	0.203667	-0.193333
PRR14-H VS PRR14-L	TCP11L2	6.8522e-07	42.3348	1.96616e-08	-0.0476667	-0.752333
PRR14-H VS PRR14-L	HELZ	6.8569e-07	42.3399	1.96325e-08	0.134667	-0.375
PRR14-H VS PRR14-L	WDR34	6.91446e-07	42.2969	1.98832e-08	0.401	0.673333
PRR14-H VS PRR14-L	ADAT1	7.04183e-07	42.2279	2.02932e-08	0.378667	-0.230333
PRR14-H VS PRR14-L	C9orf5	7.17109e-07	42.3804	2.07548e-08	0.093	-0.376667
PRR14-H VS PRR14-L	PSMG3	7.17152e-07	42.1444	2.08006e-08	-0.0423333	0.544333
PRR14-H VS PRR14-L	TRIP12	7.17966e-07	42.1551	2.0735e-08	0.319	-0.129333
PRR14-H VS PRR14-L	SMAD5	7.19264e-07	42.1272	2.09065e-08	-0.01	-0.261
PRR14-H VS PRR14-L	MUS81	7.24791e-07	42.087	2.11572e-08	-0.406333	0.002
PRR14-H VS PRR14-L	POLR3E	7.25074e-07	42.0928	2.11204e-08	-0.354	-0.033
PRR14-H VS PRR14-L	PQLC2	7.28708e-07	42.0544	2.1362e-08	-0.103	0.261667
PRR14-H VS PRR14-L	TSC2	7.29773e-07	42.0567	2.13479e-08	-0.26	0.0116667
PRR14-H VS PRR14-L	CDC34	7.30417e-07	42.0394	2.14575e-08	0.111667	0.49
PRR14-H VS PRR14-L	GTF2A1	7.33715e-07	42.0099	2.16455e-08	0.392	-0.365333
PRR14-H VS PRR14-L	PPM1B	7.38956e-07	41.9788	2.18461e-08	0.073	-0.067
PRR14-H VS PRR14-L	TRAF6	7.40604e-07	41.9642	2.19408e-08	-0.0713333	-0.375333
PRR14-H VS PRR14-L	C19orf56	7.58135e-07	41.8783	2.25072e-08	-0.125333	0.0976667
PRR14-H VS PRR14-L	RNF160	7.63081e-07	41.8494	2.27014e-08	0.187	-0.362667
PRR14-H VS PRR14-L	SUSD1	7.64688e-07	41.8353	2.27967e-08	0.304667	-0.073
PRR14-H VS PRR14-L	WDR36	7.67262e-07	41.8099	2.29688e-08	0.00566667	-0.206
PRR14-H VS PRR14-L	ZXDA	7.67889e-07	41.8142	2.29398e-08	-0.149667	-0.399
PRR14-H VS PRR14-L	NDUFS8	7.69042e-07	41.7952	2.30698e-08	0.0103333	0.548667
PRR14-H VS PRR14-L	ANKRD19	7.73302e-07	41.7696	2.32457e-08	-0.639333	0.293667
PRR14-H VS PRR14-L	SEC24B	7.95885e-07	41.6658	2.39739e-08	-0.0726667	-0.430667
PRR14-H VS PRR14-L	LMTK3	8.12245e-07	41.5905	2.45172e-08	-0.167	-0.0993333
PRR14-H VS PRR14-L	ZDHHC20	8.27714e-07	41.5203	2.50355e-08	0.607667	-0.497
PRR14-H VS PRR14-L	MOSPD3	8.31622e-07	41.4976	2.52054e-08	-0.241667	0.048
PRR14-H VS PRR14-L	ZBTB6	8.3836e-07	41.4636	2.54617e-08	0.189667	-0.152333
PRR14-H VS PRR14-L	XRN1	8.94459e-07	41.2398	2.7221e-08	0.201667	-0.231333
PRR14-H VS PRR14-L	ZNF513	8.96895e-07	41.2238	2.73508e-08	-0.190667	0.340667
PRR14-H VS PRR14-L	USP46	9.01062e-07	41.2015	2.75339e-08	-0.00133333	-0.300667
PRR14-H VS PRR14-L	PIAS1	9.46527e-07	41.0302	2.89819e-08	0.345333	-0.0463333
PRR14-H VS PRR14-L	IGF2R	9.476e-07	41.0197	2.90736e-08	0.574	0.047
PRR14-H VS PRR14-L	C19orf22	9.55003e-07	40.9668	2.9538e-08	-0.0466665	0.199667
PRR14-H VS PRR14-L	RC3H2	9.56845e-07	40.967	2.95356e-08	0.390667	-0.422333
PRR14-H VS PRR14-L	SF4	9.57979e-07	40.9698	2.95111e-08	-0.215	0.037
PRR14-H VS PRR14-L	RAB14	9.58745e-07	40.947	2.97133e-08	0.161667	-0.167667
PRR14-H VS PRR14-L	YIPF6	9.58917e-07	40.9733	2.94804e-08	0.409333	-0.131
PRR14-H VS PRR14-L	DDX3X	9.59328e-07	40.9317	2.98505e-08	-0.006	0.238333
PRR14-H VS PRR14-L	DDX49	9.59328e-07	40.9317	2.98505e-08	-0.006	0.238333
PRR14-H VS PRR14-L	FNIP1	9.59471e-07	40.9378	2.97954e-08	-0.0216667	-0.538667
PRR14-H VS PRR14-L	PPP1R13L	9.62849e-07	40.9128	3.00199e-08	0.0603333	0.0916667
PRR14-H VS PRR14-L	GPR155	9.76917e-07	40.8578	3.05192e-08	0.041	-0.193333
PRR14-H VS PRR14-L	ASXL2	9.99695e-07	40.7744	3.12928e-08	0.208	-0.736667
PRR14-H VS PRR14-L	ZFX	1.00322e-06	40.7561	3.14654e-08	-0.053333	-0.458
PRR14-H VS PRR14-L	CCDC106	1.01259e-06	40.7185	3.18223e-08	-1.15933	-0.626
PRR14-H VS PRR14-L	ZNF497	1.02579e-06	40.6688	3.23009e-08	-0.699333	-0.378
PRR14-H VS PRR14-L	SLC35A3	1.04658e-06	40.5956	3.30203e-08	0.360333	-0.173333
PRR14-H VS PRR14-L	HSF1	1.04661e-06	40.5824	3.31513e-08	-0.333333	0.141667
PRR14-H VS PRR14-L	PTPLB	1.04706e-06	40.5875	3.31005e-08	0.663	-0.444667
PRR14-H VS PRR14-L	TUT1	1.04796e-06	40.5716	3.32592e-08	-0.281	0.172
PRR14-H VS PRR14-L	FAM199X	1.0539e-06	40.5399	3.35787e-08	0.34	-0.0596667
PRR14-H VS PRR14-L	RCN2	1.05567e-06	40.5408	3.35695e-08	0.178667	0.0116667
PRR14-H VS PRR14-L	BAIAP3	1.0772e-06	40.4608	3.43881e-08	-1.34103	-0.403793
PRR14-H VS PRR14-L	PRSS27	1.07842e-06	40.6627	3.44939e-08	0.305862	0.678276
PRR14-H VS PRR14-L	CCDC130	1.08877e-06	40.4125	3.48926e-08	-0.327	-0.0126667
PRR14-H VS PRR14-L	C8orf30A	1.1076e-06	40.3492	3.55647e-08	-0.156	0.336333
PRR14-H VS PRR14-L	ADPRHL2	1.11244e-06	40.3283	3.57894e-08	-0.0996667	0.372333
PRR14-H VS PRR14-L	CNPY4	1.11961e-06	40.3006	3.60894e-08	-0.094	0.315
PRR14-H VS PRR14-L	SLC2A4RG	1.12181e-06	40.2877	3.62302e-08	-0.0553333	0.668333
PRR14-H VS PRR14-L	LRCH3	1.13609e-06	40.2395	3.67619e-08	0.132667	-0.193667
PRR14-H VS PRR14-L	HMGCS1	1.1363e-06	40.2325	3.68391e-08	0.965666	0.524999
PRR14-H VS PRR14-L	MTM1	1.14386e-06	40.2042	3.71555e-08	0.573667	-0.049
PRR14-H VS PRR14-L	MORC3	1.15105e-06	40.1772	3.74605e-08	0.201333	-0.249333
PRR14-H VS PRR14-L	GTF3C4	1.16398e-06	40.1339	3.79534e-08	0.283333	-0.216667
PRR14-H VS PRR14-L	DDA1	1.17406e-06	40.0991	3.83551e-08	0.147667	0.159667
PRR14-H VS PRR14-L	RBM7	1.1753e-06	40.0893	3.84686e-08	0.263333	-0.089
PRR14-H VS PRR14-L	DDI2	1.19923e-06	40.0102	3.94008e-08	0.469667	-0.604667
PRR14-H VS PRR14-L	PPIH	1.19924e-06	40.0164	3.93268e-08	-0.0446667	0.434
PRR14-H VS PRR14-L	TAF12	1.20119e-06	39.9799	3.97638e-08	-0.0146667	0.235333
PRR14-H VS PRR14-L	UBQLN1	1.2015e-06	39.9853	3.96994e-08	0.276333	-0.00866667
PRR14-H VS PRR14-L	LSM10	1.20237e-06	39.9891	3.96534e-08	0.028	0.350333
PRR14-H VS PRR14-L	HEATR5A	1.20251e-06	39.995	3.95832e-08	0.540667	-0.0543333
PRR14-H VS PRR14-L	C16orf71	1.21236e-06	39.9432	4.02087e-08	-0.738103	0.320667
PRR14-H VS PRR14-L	PKMYT1	1.2128e-06	39.9358	4.02985e-08	0.141333	0.743667
PRR14-H VS PRR14-L	LRSAM1	1.2134e-06	39.928	4.0394e-08	-0.125667	-0.0186667
PRR14-H VS PRR14-L	UTP14C	1.23085e-06	39.8748	4.10511e-08	-0.054	-0.595667
PRR14-H VS PRR14-L	GFPT1	1.25083e-06	39.8155	4.17953e-08	0.388333	0.108333
PRR14-H VS PRR14-L	RRP9	1.28921e-06	39.7099	4.31579e-08	-0.251667	-0.011
PRR14-H VS PRR14-L	CCDC115	1.30121e-06	39.6733	4.36402e-08	-0.305333	-0.273333
PRR14-H VS PRR14-L	USP34	1.3053e-06	39.6447	4.40206e-08	0.163333	-0.0883333
PRR14-H VS PRR14-L	CYB5R4	1.30537e-06	39.6506	4.39419e-08	0.404	0.121333
PRR14-H VS PRR14-L	SFRS4	1.30582e-06	39.6555	4.38762e-08	-0.103667	-0.0106667
PRR14-H VS PRR14-L	CLUAP1	1.31693e-06	39.6095	4.44947e-08	-0.801333	-0.294666
PRR14-H VS PRR14-L	PSAP	1.32282e-06	39.5887	4.47759e-08	0.411	0.0193333
PRR14-H VS PRR14-L	C16orf75	1.32986e-06	39.5653	4.50969e-08	0.0516667	0.905333
PRR14-H VS PRR14-L	TIGD5	1.33247e-06	39.5468	4.5351e-08	-0.728667	-0.007
PRR14-H VS PRR14-L	SNRPA	1.33421e-06	39.5485	4.5327e-08	-0.117	0.308667
PRR14-H VS PRR14-L	C20orf135	1.34957e-06	39.4989	4.60167e-08	-0.385667	0.089
PRR14-H VS PRR14-L	ALKBH4	1.36863e-06	39.4469	4.67516e-08	-0.292333	0.0736667
PRR14-H VS PRR14-L	SAMD8	1.37075e-06	39.4358	4.69092e-08	0.152	-0.339333
PRR14-H VS PRR14-L	LOC151534	1.37737e-06	39.4141	4.72213e-08	-0.127333	0.420333
PRR14-H VS PRR14-L	TOMM40	1.38483e-06	39.3904	4.75631e-08	0.177667	0.225333
PRR14-H VS PRR14-L	KAT2A	1.39567e-06	39.353	4.81087e-08	-0.761	-0.399667
PRR14-H VS PRR14-L	G2E3	1.3963e-06	39.3574	4.80435e-08	0.222333	-0.0233333
PRR14-H VS PRR14-L	LRRC58	1.40486e-06	39.3256	4.85126e-08	0.273667	-0.186667
PRR14-H VS PRR14-L	C19orf61	1.42928e-06	39.2573	4.95335e-08	0.0663333	0.0293333
PRR14-H VS PRR14-L	STK11	1.42963e-06	39.2624	4.94567e-08	-0.514	-0.0576667
PRR14-H VS PRR14-L	WDR85	1.42985e-06	39.2501	4.96419e-08	-0.00266667	0.186333
PRR14-H VS PRR14-L	DAZAP1	1.44841e-06	39.202	5.03762e-08	-0.0786667	0.259
PRR14-H VS PRR14-L	PJA1	1.45463e-06	39.1822	5.06831e-08	-0.212333	-0.215667
PRR14-H VS PRR14-L	NMD3	1.46288e-06	39.1462	5.12432e-08	0.353333	-0.0370006
PRR14-H VS PRR14-L	ZNF845	1.46409e-06	39.1493	5.11947e-08	0.195333	-0.0683333
PRR14-H VS PRR14-L	SMCR7L	1.46565e-06	39.1342	5.1431e-08	0.41	0.141667
PRR14-H VS PRR14-L	ISYNA1	1.46593e-06	39.151	5.11676e-08	-0.834	-0.356333
PRR14-H VS PRR14-L	GLTPD1	1.46964e-06	39.1195	5.16624e-08	0.0306667	0.379
PRR14-H VS PRR14-L	UBR1	1.47126e-06	39.1102	5.18106e-08	0.475667	-0.112
PRR14-H VS PRR14-L	TMEM141	1.48332e-06	39.0777	5.23274e-08	0.025	0.546333
PRR14-H VS PRR14-L	SIGMAR1	1.48456e-06	39.0692	5.24635e-08	-0.183667	0.281333
PRR14-H VS PRR14-L	LIN37	1.49111e-06	39.0491	5.27875e-08	-0.0103333	0.252
PRR14-H VS PRR14-L	C1orf55	1.49332e-06	39.0385	5.29585e-08	-0.0541379	-0.361667
PRR14-H VS PRR14-L	SEC23B	1.49521e-06	39.0287	5.31183e-08	0.289667	0.0953333
PRR14-H VS PRR14-L	ITCH	1.51319e-06	38.9839	5.3851e-08	0.146333	-0.249333
PRR14-H VS PRR14-L	C9orf102	1.52639e-06	38.9441	5.45106e-08	-0.0196667	-0.776
PRR14-H VS PRR14-L	CREB1	1.5276e-06	38.9472	5.4459e-08	0.0883333	-0.118333
PRR14-H VS PRR14-L	LASS6	1.52787e-06	38.9353	5.46582e-08	0.140667	-0.381667
PRR14-H VS PRR14-L	RBBP5	1.53681e-06	38.9106	5.50737e-08	0.138333	-0.102667
PRR14-H VS PRR14-L	RASSF7	1.54056e-06	38.8913	5.53992e-08	-0.288	0.129667
PRR14-H VS PRR14-L	OCEL1	1.54314e-06	38.8915	5.53962e-08	-0.390667	0.034
PRR14-H VS PRR14-L	HSPBP1	1.5433e-06	38.8743	5.56894e-08	-0.286667	0.318667
PRR14-H VS PRR14-L	FAM22A	1.54509e-06	38.8761	5.56581e-08	-0.590333	0.276333
PRR14-H VS PRR14-L	C9orf23	1.55446e-06	38.8452	5.61888e-08	-0.280667	0.321
PRR14-H VS PRR14-L	REEP3	1.5561e-06	38.8361	5.63449e-08	0.482	0.238
PRR14-H VS PRR14-L	HHLA3	1.57008e-06	38.7902	5.71435e-08	-0.445667	0.304
PRR14-H VS PRR14-L	DENND4C	1.57257e-06	38.7906	5.71363e-08	-0.06	-0.416
PRR14-H VS PRR14-L	DNAJA3	1.57515e-06	38.7909	5.71324e-08	0.00166667	0.135667
PRR14-H VS PRR14-L	PIKFYVE	1.62928e-06	38.6641	5.93993e-08	0.156	-0.383
PRR14-H VS PRR14-L	TBCB	1.63285e-06	38.6514	5.9631e-08	-0.495333	-0.0853333
PRR14-H VS PRR14-L	ZMYND19	1.65264e-06	38.6012	6.05587e-08	0.225667	0.572667
PRR14-H VS PRR14-L	BCL2L12	1.65522e-06	38.6016	6.05506e-08	0.048	0.39
PRR14-H VS PRR14-L	C16orf48	1.68186e-06	38.5387	6.1734e-08	-0.574333	0.0863333
PRR14-H VS PRR14-L	RNF111	1.68835e-06	38.5207	6.2077e-08	0.0313333	-0.311333
PRR14-H VS PRR14-L	KDM5A	1.69068e-06	38.5107	6.22678e-08	-0.0573333	-0.411667
PRR14-H VS PRR14-L	H1FX	1.69816e-06	38.4909	6.26486e-08	-0.674	-0.024
PRR14-H VS PRR14-L	ATP13A3	1.70438e-06	38.4735	6.29841e-08	0.298	0.041
PRR14-H VS PRR14-L	MRPS15	1.70643e-06	38.4642	6.31658e-08	0.103333	0.503
PRR14-H VS PRR14-L	C8orf73	1.70997e-06	38.452	6.34031e-08	0.311667	0.446333
PRR14-H VS PRR14-L	CROCC	1.71634e-06	38.4345	6.37458e-08	-0.812069	-0.297
PRR14-H VS PRR14-L	SRRT	1.72063e-06	38.421	6.40119e-08	-0.147333	0.231667
PRR14-H VS PRR14-L	HECTD1	1.75448e-06	38.3523	6.53801e-08	0.226333	-0.112
PRR14-H VS PRR14-L	REST	1.76735e-06	38.3232	6.59697e-08	0.245333	-0.538667
PRR14-H VS PRR14-L	SURF2	1.86821e-06	38.138	6.98506e-08	-0.215333	0.634667
PRR14-H VS PRR14-L	ASCC3	1.87693e-06	38.1176	7.02931e-08	0.927	0.218
PRR14-H VS PRR14-L	ZKSCAN1	1.92514e-06	38.0248	7.23377e-08	0.217333	-0.544333
PRR14-H VS PRR14-L	FCHO2	1.92775e-06	38.0258	7.23159e-08	0.008	-0.355667
PRR14-H VS PRR14-L	RANBP3	1.93601e-06	38.0013	7.28665e-08	-0.224667	-0.106333
PRR14-H VS PRR14-L	CCDC75	1.94417e-06	37.9824	7.32944e-08	0.305334	-0.303103
PRR14-H VS PRR14-L	CEP97	1.94593e-06	37.9742	7.34814e-08	-0.0713333	-0.432
PRR14-H VS PRR14-L	IREB2	1.96041e-06	37.9449	7.415e-08	0.270333	-0.212
PRR14-H VS PRR14-L	PTMS	1.9927e-06	37.8658	7.59902e-08	-0.538333	0.195
PRR14-H VS PRR14-L	KDM6A	1.99367e-06	37.8694	7.59034e-08	0.364333	-0.195667
PRR14-H VS PRR14-L	RBM27	1.99513e-06	37.8724	7.58349e-08	0.00633333	-0.190333
PRR14-H VS PRR14-L	UROD	1.99698e-06	37.8746	7.57814e-08	-0.343	-0.061
PRR14-H VS PRR14-L	ZNHIT1	1.9993e-06	37.8762	7.57453e-08	-0.248	0.115333
PRR14-H VS PRR14-L	LOC92659	2.01479e-06	37.8249	7.69576e-08	-0.575333	0.365
PRR14-H VS PRR14-L	PCP2	2.017e-06	39.0674	7.72928e-08	-1.34923	-0.818824
PRR14-H VS PRR14-L	REXO1	2.01879e-06	37.8133	7.72359e-08	-0.196333	0.122
PRR14-H VS PRR14-L	C16orf62	2.03004e-06	37.7849	7.79183e-08	-0.297	-0.105333
PRR14-H VS PRR14-L	RPS15A	2.03841e-06	37.7665	7.83662e-08	-0.321667	0.437667
PRR14-H VS PRR14-L	DPY19L3	2.04249e-06	37.7548	7.86499e-08	0.0983333	-0.511333
PRR14-H VS PRR14-L	MANEA	2.06854e-06	37.7088	7.97815e-08	0.035	-0.392
PRR14-H VS PRR14-L	ENDOG	2.06961e-06	37.7019	7.99514e-08	0.045	0.440333
PRR14-H VS PRR14-L	LOC148413	2.08024e-06	37.6803	8.04913e-08	-0.368667	0.0173333
PRR14-H VS PRR14-L	MAPK1	2.12633e-06	37.6046	8.24066e-08	0.356667	-0.0133333
PRR14-H VS PRR14-L	C9orf100	2.1282e-06	37.5966	8.26113e-08	0.190667	0.77
PRR14-H VS PRR14-L	SSR3	2.13156e-06	37.5761	8.31389e-08	0.120333	0.016
PRR14-H VS PRR14-L	PHIP	2.13435e-06	37.577	8.31152e-08	0.161	-0.236667
PRR14-H VS PRR14-L	TCF3	2.13554e-06	37.5804	8.30288e-08	0.172	0.490333
PRR14-H VS PRR14-L	SLC33A1	2.15477e-06	37.5361	8.41779e-08	0.264333	0.038
PRR14-H VS PRR14-L	NFKBIB	2.18672e-06	37.4837	8.55619e-08	0.0726667	0.159333
PRR14-H VS PRR14-L	HSPA1A	2.18842e-06	37.4761	8.57643e-08	-0.348999	-0.0016661
PRR14-H VS PRR14-L	ZNF573	2.19839e-06	37.6306	8.65649e-08	0.0963333	-0.598929
PRR14-H VS PRR14-L	DYNC1LI2	2.19979e-06	37.4544	8.63467e-08	0.362667	0.0823333
PRR14-H VS PRR14-L	PAFAH1B2	2.20087e-06	37.4477	8.65256e-08	0.147667	-0.447
PRR14-H VS PRR14-L	FAM127B	2.20492e-06	37.4317	8.69588e-08	0.254333	0.447333
PRR14-H VS PRR14-L	ARMCX3	2.22153e-06	37.4026	8.77519e-08	-0.123	-0.121333
PRR14-H VS PRR14-L	CDC37	2.22867e-06	37.3822	8.83108e-08	0.033	0.241667
PRR14-H VS PRR14-L	TMEM39B	2.22994e-06	37.3854	8.82226e-08	-0.325667	-0.009
PRR14-H VS PRR14-L	EXOC6B	2.23205e-06	37.3723	8.85834e-08	0.206	-0.720333
PRR14-H VS PRR14-L	AGTRAP	2.23606e-06	37.3615	8.88814e-08	-0.220667	0.243667
PRR14-H VS PRR14-L	C17orf97	2.23706e-06	37.3551	8.90601e-08	-0.655333	-0.374
PRR14-H VS PRR14-L	RBM42	2.25631e-06	37.3226	8.99666e-08	-0.282	0.0153333
PRR14-H VS PRR14-L	RASEF	2.27302e-06	37.2939	9.07739e-08	-0.00533333	-1.12069
PRR14-H VS PRR14-L	ALKBH6	2.29729e-06	37.2549	9.1886e-08	-0.013	-0.053
PRR14-H VS PRR14-L	C1orf91	2.3027e-06	37.2424	9.22452e-08	-0.327586	-0.0303333
PRR14-H VS PRR14-L	EARS2	2.31654e-06	37.2133	9.30875e-08	-0.265333	-0.057
PRR14-H VS PRR14-L	ANKRD17	2.31966e-06	37.2139	9.30686e-08	0.471667	-0.0336667
PRR14-H VS PRR14-L	NCRNA00115	2.3439e-06	37.5421	9.43325e-08	-0.122069	0.000666667
PRR14-H VS PRR14-L	NUPR1	2.34654e-06	37.1572	9.47304e-08	0.290667	0.596333
PRR14-H VS PRR14-L	DOCK9	2.34912e-06	37.1586	9.46885e-08	-0.00833333	-0.351667
PRR14-H VS PRR14-L	ZBTB11	2.37789e-06	37.1098	9.61436e-08	0.186333	-0.186333
PRR14-H VS PRR14-L	COMMD4	2.40016e-06	37.0751	9.7193e-08	-0.320333	-0.00766667
PRR14-H VS PRR14-L	NCRNA00107	2.41855e-06	37.8118	9.82381e-08	-0.3618	0.138214
PRR14-H VS PRR14-L	DNAJC17	2.41994e-06	37.0439	9.81444e-08	-0.278667	0.343667
PRR14-H VS PRR14-L	HINT2	2.42149e-06	37.0175	9.89592e-08	-0.422333	0.250333
PRR14-H VS PRR14-L	TIMM44	2.42305e-06	37.0203	9.88725e-08	-0.0503333	0.236667
PRR14-H VS PRR14-L	REL	2.42359e-06	37.0293	9.85935e-08	-0.0116667	-1.13767
PRR14-H VS PRR14-L	AP1G1	2.42363e-06	37.0244	9.87456e-08	0.441	-0.0103333
PRR14-H VS PRR14-L	THAP4	2.45412e-06	36.9699	1.00445e-07	-0.177334	0.0183329
PRR14-H VS PRR14-L	ATL2	2.46251e-06	36.9541	1.00941e-07	0.058	0.0363333
PRR14-H VS PRR14-L	MPND	2.47689e-06	36.9307	1.01685e-07	-0.214	0.131667
PRR14-H VS PRR14-L	HECTD3	2.50341e-06	36.8822	1.0324e-07	0.150333	0.0583333
PRR14-H VS PRR14-L	ZNF646	2.50405e-06	36.891	1.02955e-07	-0.123	0.0536667
PRR14-H VS PRR14-L	NAT6	2.50507e-06	36.8849	1.03153e-07	-0.566667	-0.133333
PRR14-H VS PRR14-L	C1orf58	2.53387e-06	36.8388	1.04653e-07	0.23931	-0.511
PRR14-H VS PRR14-L	BMP2K	2.58887e-06	36.7656	1.07086e-07	0.471333	-0.383667
PRR14-H VS PRR14-L	TSEN54	2.62825e-06	36.7127	1.08878e-07	-0.180333	0.185667
PRR14-H VS PRR14-L	ZNF654	2.62895e-06	36.7071	1.0907e-07	0.138667	-0.0923333
PRR14-H VS PRR14-L	PTOV1	2.68363e-06	36.6367	1.11505e-07	-0.232333	0.046
PRR14-H VS PRR14-L	SLC17A5	2.68443e-06	36.631	1.11705e-07	0.099	-0.0246667
PRR14-H VS PRR14-L	SYNC	2.69531e-06	36.6134	1.12325e-07	-0.521667	0.279667
PRR14-H VS PRR14-L	RSC1A1	2.70769e-06	36.5894	1.13178e-07	0.424334	-0.203666
PRR14-H VS PRR14-L	ZNF420	2.70778e-06	36.594	1.13014e-07	-0.000666667	-0.485
PRR14-H VS PRR14-L	HAGH	2.71338e-06	36.578	1.13584e-07	-0.375	-0.079
PRR14-H VS PRR14-L	TSPYL1	2.71945e-06	36.5567	1.14345e-07	0.208667	-0.235667
PRR14-H VS PRR14-L	MFN1	2.72013e-06	36.5654	1.14036e-07	0.388333	0.0226667
PRR14-H VS PRR14-L	C5orf42	2.72117e-06	36.5594	1.14248e-07	-0.133333	-0.459333
PRR14-H VS PRR14-L	WDR43	2.72332e-06	36.5475	1.14677e-07	0.168	0.0955172
PRR14-H VS PRR14-L	TAF1L	2.72989e-06	37.0867	1.15123e-07	0.0506667	-0.660333
PRR14-H VS PRR14-L	WDR3	2.77175e-06	36.4821	1.1706e-07	0.0963333	-0.0103333
PRR14-H VS PRR14-L	PET112L	2.78505e-06	36.4529	1.18141e-07	-0.213667	0.0693333
PRR14-H VS PRR14-L	ERCC6	2.78572e-06	36.4568	1.17996e-07	0.126667	-0.191
PRR14-H VS PRR14-L	WIBG	2.7861e-06	36.4471	1.18359e-07	-0.00833333	0.54
PRR14-H VS PRR14-L	SH3GL1	2.78779e-06	36.4591	1.17911e-07	0.0356667	0.313333
PRR14-H VS PRR14-L	ZNF641	2.79366e-06	36.42	1.19374e-07	0.0343333	-0.693
PRR14-H VS PRR14-L	ZMIZ2	2.7967e-06	36.4211	1.1933e-07	-0.297333	-0.042
PRR14-H VS PRR14-L	C12orf49	2.79991e-06	36.4221	1.19293e-07	0.676667	0.154667
PRR14-H VS PRR14-L	FAM168A	2.80137e-06	36.4251	1.19182e-07	0.107333	-0.428
PRR14-H VS PRR14-L	TM9SF2	2.84814e-06	36.354	1.21879e-07	0.408	-0.182667
PRR14-H VS PRR14-L	PPP1R16A	2.86128e-06	36.3348	1.22619e-07	-0.622333	0.0333333
PRR14-H VS PRR14-L	HUWE1	2.86368e-06	36.323	1.23077e-07	0.179667	-0.17
PRR14-H VS PRR14-L	KLHDC9	2.8642e-06	36.327	1.22922e-07	-1.11783	0.0507143
PRR14-H VS PRR14-L	UGGT1	2.88714e-06	36.2925	1.24265e-07	0.429333	0.0433333
PRR14-H VS PRR14-L	RRAS	2.89772e-06	36.2718	1.2508e-07	-0.145667	0.215
PRR14-H VS PRR14-L	C20orf94	2.89966e-06	36.4482	1.24984e-07	0.272333	-0.736
PRR14-H VS PRR14-L	NAT14	2.90395e-06	36.2559	1.2571e-07	-0.482	0.534667
PRR14-H VS PRR14-L	C14orf181	2.90763e-06	36.4302	1.25688e-07	-0.093	0.392333
PRR14-H VS PRR14-L	RNF169	2.93377e-06	36.219	1.27183e-07	0.005	-0.550333
PRR14-H VS PRR14-L	MBD3	2.93621e-06	36.2118	1.27471e-07	-0.243667	0.0703333
PRR14-H VS PRR14-L	SEPP1	2.95652e-06	36.1719	1.29087e-07	0.572667	-0.228333
PRR14-H VS PRR14-L	C1orf170	2.95743e-06	36.1664	1.29311e-07	-0.0872414	0.341
PRR14-H VS PRR14-L	FBXL17	2.95876e-06	36.174	1.29001e-07	-0.148667	-0.592
PRR14-H VS PRR14-L	TMEM115	2.95901e-06	36.1783	1.28828e-07	-0.557	-0.240333
PRR14-H VS PRR14-L	CHTF8	2.96174e-06	36.1799	1.28763e-07	0.115333	0.000333333
PRR14-H VS PRR14-L	DCAF15	2.97129e-06	36.1471	1.30101e-07	-0.0953333	0.161
PRR14-H VS PRR14-L	MSH6	2.98336e-06	36.1253	1.31e-07	0.293667	0.242
PRR14-H VS PRR14-L	RPUSD3	2.98462e-06	36.1151	1.31426e-07	0.064	0.122667
PRR14-H VS PRR14-L	TMEM42	2.98605e-06	36.127	1.30933e-07	-0.522	-0.067
PRR14-H VS PRR14-L	POLR2I	2.98764e-06	36.1163	1.31374e-07	-0.297667	0.098
PRR14-H VS PRR14-L	LRRC27	2.99638e-06	36.0981	1.3213e-07	-0.674	0.116333
PRR14-H VS PRR14-L	ATP5D	2.99647e-06	36.0936	1.3232e-07	-0.466667	0.299
PRR14-H VS PRR14-L	TADA3	3.03962e-06	36.0439	1.34415e-07	-0.0516667	0.061
PRR14-H VS PRR14-L	SRCAP	3.06296e-06	36.0153	1.35637e-07	-0.104	-0.0176667
PRR14-H VS PRR14-L	PUS7L	3.08927e-06	35.9839	1.36994e-07	0.218667	-0.182667
PRR14-H VS PRR14-L	PFN1	3.10844e-06	35.9599	1.38037e-07	0.046	0.333333
PRR14-H VS PRR14-L	NAA25	3.12223e-06	35.9371	1.39037e-07	0.325	-0.179667
PRR14-H VS PRR14-L	WDR13	3.12578e-06	35.9379	1.39001e-07	-0.141	0.183333
PRR14-H VS PRR14-L	ZNF81	3.12583e-06	35.929	1.39392e-07	0.256	-0.419333
PRR14-H VS PRR14-L	SLC10A3	3.14663e-06	35.9037	1.40515e-07	0.142	0.301
PRR14-H VS PRR14-L	HES6	3.20181e-06	35.8401	1.43376e-07	0.419	1.19533
PRR14-H VS PRR14-L	MED26	3.20531e-06	35.841	1.43334e-07	-0.11	0.0923333
PRR14-H VS PRR14-L	HYAL3	3.22433e-06	35.7962	1.45386e-07	-0.167	0.305
PRR14-H VS PRR14-L	CCDC114	3.22462e-06	36.1603	1.44598e-07	-0.845909	-0.281897
PRR14-H VS PRR14-L	MON2	3.22464e-06	35.8089	1.44799e-07	0.0926667	-0.250667
PRR14-H VS PRR14-L	TTC37	3.2255e-06	35.8037	1.45039e-07	0.109333	-0.325333
PRR14-H VS PRR14-L	EPOR	3.22595e-06	35.7989	1.45259e-07	-0.395333	-0.0616667
PRR14-H VS PRR14-L	NDUFAB1	3.28638e-06	35.7318	1.48388e-07	-0.0943333	0.321667
PRR14-H VS PRR14-L	FGD4	3.34855e-06	35.6684	1.51403e-07	0.307667	-0.293667
PRR14-H VS PRR14-L	TMEM8A	3.37947e-06	35.6351	1.53011e-07	0.194667	0.466
PRR14-H VS PRR14-L	RASSF3	3.38793e-06	35.623	1.53605e-07	-0.04	-0.285
PRR14-H VS PRR14-L	GMFB	3.40384e-06	35.6039	1.54537e-07	0.145	-0.0416667
PRR14-H VS PRR14-L	B3GAT3	3.40669e-06	35.597	1.54879e-07	-0.409667	0.161
PRR14-H VS PRR14-L	LIMS1	3.43427e-06	35.5673	1.56346e-07	0.523667	0.007
PRR14-H VS PRR14-L	TMEM143	3.43867e-06	35.5547	1.56973e-07	-0.287333	0.0216667
PRR14-H VS PRR14-L	TRAPPC1	3.44142e-06	35.5565	1.56885e-07	-0.248333	0.120667
PRR14-H VS PRR14-L	LOC100128292	3.45194e-06	35.7016	1.58007e-07	-0.334483	0.318276
PRR14-H VS PRR14-L	TTC31	3.45315e-06	35.5372	1.57848e-07	-0.0783333	0.161667
PRR14-H VS PRR14-L	LAMP2	3.46725e-06	35.5116	1.59139e-07	0.322333	0.157333
PRR14-H VS PRR14-L	QPCTL	3.4714e-06	35.5121	1.59114e-07	-0.0193333	0.0343333
PRR14-H VS PRR14-L	SPRN	3.48903e-06	35.4877	1.60355e-07	-0.216667	0.393
PRR14-H VS PRR14-L	SERINC5	3.49457e-06	35.4743	1.61044e-07	0.456999	-0.664667
PRR14-H VS PRR14-L	ITSN2	3.49859e-06	35.4749	1.61012e-07	0.102	-0.35
PRR14-H VS PRR14-L	MGAT5	3.51573e-06	35.4511	1.62237e-07	0.0513333	-0.987586
PRR14-H VS PRR14-L	TRAPPC6A	3.53959e-06	35.4214	1.63778e-07	-0.214333	-0.0266667
PRR14-H VS PRR14-L	NRBP2	3.54382e-06	35.4218	1.63754e-07	-0.715	-0.315667
PRR14-H VS PRR14-L	SLC39A13	3.55527e-06	35.4033	1.64725e-07	-0.432333	-0.0103333
PRR14-H VS PRR14-L	SNHG9	3.59242e-06	35.3665	1.66669e-07	-0.184667	0.906333
PRR14-H VS PRR14-L	KIAA1147	3.59802e-06	35.3574	1.67152e-07	0.322667	-0.354333
PRR14-H VS PRR14-L	SRP72	3.60854e-06	35.344	1.67865e-07	0.128	0.047
PRR14-H VS PRR14-L	SULT1A1	3.63975e-06	35.3128	1.69543e-07	-0.128333	0.143333
PRR14-H VS PRR14-L	MFSD3	3.66571e-06	35.2864	1.7098e-07	-0.612333	-0.0303333
PRR14-H VS PRR14-L	USE1	3.69744e-06	35.2552	1.7269e-07	-0.328333	0.241333
PRR14-H VS PRR14-L	C1orf86	3.73175e-06	35.2221	1.74524e-07	-0.54931	0.04
PRR14-H VS PRR14-L	PRKRIP1	3.79859e-06	35.1582	1.78122e-07	-0.196	0.117667
PRR14-H VS PRR14-L	MTMR6	3.80207e-06	35.1595	1.78048e-07	-0.00233333	-0.457333
PRR14-H VS PRR14-L	RCCD1	3.82036e-06	35.1279	1.79854e-07	0.098	0.177333
PRR14-H VS PRR14-L	NCRNA00174	3.82075e-06	35.1358	1.79398e-07	-0.416333	-0.205667
PRR14-H VS PRR14-L	TRMT112	3.82526e-06	35.128	1.79847e-07	-0.143667	0.380333
PRR14-H VS PRR14-L	ANKRD44	3.82746e-06	35.631	1.80426e-07	0.393667	-0.66
PRR14-H VS PRR14-L	EGFL8	3.84032e-06	35.1033	1.81271e-07	-0.937857	-0.119138
PRR14-H VS PRR14-L	NTAN1	3.84507e-06	35.0954	1.81734e-07	0.112667	0.452
PRR14-H VS PRR14-L	CEP350	3.85324e-06	35.0846	1.82359e-07	0.176333	-0.285667
PRR14-H VS PRR14-L	C16orf68	3.85406e-06	35.0798	1.82637e-07	-0.307	0.260333
PRR14-H VS PRR14-L	ZNF791	3.89369e-06	35.0397	1.84999e-07	0.0723333	-0.434333
PRR14-H VS PRR14-L	C22orf30	3.89483e-06	35.0428	1.84812e-07	0.255667	-0.0366667
PRR14-H VS PRR14-L	ZNF785	3.89645e-06	35.0334	1.85373e-07	-0.437333	-0.215333
PRR14-H VS PRR14-L	NR3C1	3.92108e-06	35.0096	1.86788e-07	-0.00866667	-0.669
PRR14-H VS PRR14-L	FNDC3B	3.98397e-06	34.9558	1.90031e-07	0.33	0.0486667
PRR14-H VS PRR14-L	XAB2	4.1015e-06	34.861	1.95892e-07	-0.374333	-0.066
PRR14-H VS PRR14-L	RTKN	4.11103e-06	34.8457	1.96857e-07	-0.227	0.271667
PRR14-H VS PRR14-L	MAP4K3	4.11419e-06	34.8473	1.96753e-07	0.146667	-0.067
PRR14-H VS PRR14-L	CDK9	4.14965e-06	34.8084	1.99222e-07	0.0943333	0.168
PRR14-H VS PRR14-L	CCDC94	4.1527e-06	34.8102	1.99111e-07	-0.253	0.0973333
PRR14-H VS PRR14-L	LRCH4	4.15653e-06	34.7992	1.99811e-07	-0.005	0.058
PRR14-H VS PRR14-L	TMEM205	4.15755e-06	34.7944	2.00118e-07	-0.0853333	0.0726667
PRR14-H VS PRR14-L	HDGFRP2	4.25577e-06	34.7177	2.0511e-07	-0.283667	0.046
PRR14-H VS PRR14-L	C21orf58	4.28375e-06	34.6933	2.06725e-07	-0.327334	0.359333
PRR14-H VS PRR14-L	PHAX	4.3274e-06	34.6537	2.09369e-07	0.0483333	-0.0676667
PRR14-H VS PRR14-L	MICALL2	4.32914e-06	34.6564	2.09184e-07	-0.524	-0.028
PRR14-H VS PRR14-L	ARVCF	4.34233e-06	34.639	2.10361e-07	0.000666667	0.597
PRR14-H VS PRR14-L	ADAT3	4.34866e-06	34.9568	2.10937e-07	-0.323103	0.383333
PRR14-H VS PRR14-L	TMEM134	4.35147e-06	34.6245	2.11344e-07	0.220333	0.705
PRR14-H VS PRR14-L	ZNF460	4.36036e-06	34.6142	2.12046e-07	0.3925	-0.152167
PRR14-H VS PRR14-L	GXYLT1	4.38822e-06	34.5904	2.13674e-07	-0.0333333	-0.126667
PRR14-H VS PRR14-L	PDLIM7	4.41614e-06	34.5627	2.15582e-07	-0.252	0.169667
PRR14-H VS PRR14-L	KIAA2018	4.42114e-06	34.5632	2.15552e-07	0.121333	-0.426667
PRR14-H VS PRR14-L	FAM71D	4.43989e-06	34.6972	2.17293e-07	-0.16	0.174333
PRR14-H VS PRR14-L	LDOC1L	4.44185e-06	34.5407	2.17113e-07	0.0793333	-0.15
PRR14-H VS PRR14-L	C17orf61	4.44383e-06	34.5315	2.17762e-07	-0.245667	0.388333
PRR14-H VS PRR14-L	CLTC	4.46053e-06	34.5159	2.18857e-07	0.852333	0.259
PRR14-H VS PRR14-L	ATF6	4.51657e-06	34.4731	2.21887e-07	-0.182667	-0.346667
PRR14-H VS PRR14-L	XRCC3	4.5198e-06	34.4631	2.22608e-07	0.0396667	0.434333
PRR14-H VS PRR14-L	DDAH2	4.52355e-06	34.4644	2.22511e-07	-0.592333	-0.0296667
PRR14-H VS PRR14-L	C5orf24	4.52743e-06	34.4539	2.23264e-07	-0.0156667	-0.340667
PRR14-H VS PRR14-L	PIK3CA	4.67322e-06	34.3517	2.30744e-07	0.189333	-0.211667
PRR14-H VS PRR14-L	AVL9	4.67874e-06	34.3441	2.31307e-07	0.450667	-0.226667
PRR14-H VS PRR14-L	POLR2J	4.69204e-06	34.4887	2.32256e-07	-0.102667	0.299333
PRR14-H VS PRR14-L	ADCK5	4.69443e-06	34.326	2.32666e-07	-0.432	0.300333
PRR14-H VS PRR14-L	SS18L2	4.69579e-06	34.3173	2.33317e-07	-0.196667	0.149333
PRR14-H VS PRR14-L	MSRB2	4.69761e-06	34.32	2.33115e-07	0.0183333	0.278667
PRR14-H VS PRR14-L	RAPGEF6	4.80311e-06	34.2434	2.38947e-07	0.113333	-0.758
PRR14-H VS PRR14-L	SRRM5	4.80662e-06	34.2334	2.39719e-07	-0.279	-0.0303333
PRR14-H VS PRR14-L	NAA35	4.81161e-06	34.2341	2.39669e-07	0.122001	-0.138333
PRR14-H VS PRR14-L	ZMPSTE24	4.86301e-06	34.1934	2.42834e-07	0.264333	0.142
PRR14-H VS PRR14-L	MOBKL1B	4.86667e-06	34.1796	2.43923e-07	0.455333	0.0406667
PRR14-H VS PRR14-L	GCC2	4.86789e-06	34.1826	2.43682e-07	0.339333	-0.308667
PRR14-H VS PRR14-L	POP7	4.87318e-06	34.1831	2.43644e-07	0.125667	0.445333
PRR14-H VS PRR14-L	DYRK1B	4.88069e-06	34.1668	2.44929e-07	-0.545	-0.565667
PRR14-H VS PRR14-L	HINT3	4.9359e-06	34.1282	2.48006e-07	0.381	0.0656667
PRR14-H VS PRR14-L	NDUFS7	4.9591e-06	34.1099	2.4948e-07	-0.018	0.177
PRR14-H VS PRR14-L	B3GALT6	4.96003e-06	34.1055	2.49834e-07	-0.596	-0.0336667
PRR14-H VS PRR14-L	RNFT2	4.96688e-06	34.0898	2.51105e-07	-0.547	0.204667
PRR14-H VS PRR14-L	KIAA1109	4.97009e-06	34.0916	2.50958e-07	-0.204333	-0.865333
PRR14-H VS PRR14-L	SKIL	4.97103e-06	34.0948	2.50697e-07	0.248667	-0.31069
PRR14-H VS PRR14-L	KCTD20	5.01199e-06	34.0581	2.53697e-07	0.303667	-0.177
PRR14-H VS PRR14-L	TMUB1	5.01983e-06	34.0494	2.54405e-07	-0.342	0.018
PRR14-H VS PRR14-L	ACAP3	5.02509e-06	34.0424	2.54984e-07	0.027	0.416333
PRR14-H VS PRR14-L	MFSD1	5.03583e-06	34.032	2.55842e-07	0.032	-0.26
PRR14-H VS PRR14-L	SNRNP70	5.08924e-06	33.9957	2.58872e-07	-0.344667	0.027
PRR14-H VS PRR14-L	SMPD4	5.09495e-06	33.9884	2.59478e-07	-0.0716667	0.113333
PRR14-H VS PRR14-L	RUFY2	5.12723e-06	33.9652	2.61441e-07	-0.149667	-0.486333
PRR14-H VS PRR14-L	IFNAR1	5.12915e-06	33.9603	2.61857e-07	0.352333	0.131
PRR14-H VS PRR14-L	PSRC1	5.16771e-06	33.9296	2.64468e-07	-0.066	0.236
PRR14-H VS PRR14-L	IL6ST	5.16891e-06	33.9327	2.64208e-07	-1.19367	-1.99367
PRR14-H VS PRR14-L	GNPDA2	5.19306e-06	33.9071	2.6641e-07	-0.472	-0.565
PRR14-H VS PRR14-L	ELOF1	5.19401e-06	33.9102	2.66136e-07	-0.131667	0.257333
PRR14-H VS PRR14-L	DRAP1	5.26238e-06	33.8624	2.70293e-07	-0.35	0.361333
PRR14-H VS PRR14-L	SSR1	5.29672e-06	33.8386	2.72386e-07	0.207333	0.185
PRR14-H VS PRR14-L	ZBTB17	5.30367e-06	33.8309	2.73073e-07	-0.0783333	0.254333
PRR14-H VS PRR14-L	FAM190B	5.30403e-06	33.827	2.73421e-07	0.306333	0.038
PRR14-H VS PRR14-L	API5	5.30417e-06	33.8232	2.73757e-07	-0.00866667	-0.143333
PRR14-H VS PRR14-L	MOSPD2	5.30727e-06	33.8177	2.74247e-07	-0.0136667	-0.259667
PRR14-H VS PRR14-L	COQ7	5.30918e-06	33.8128	2.74675e-07	-0.327	-0.0276667
PRR14-H VS PRR14-L	NUDC	5.38991e-06	33.7626	2.79187e-07	-0.0833333	0.261034
PRR14-H VS PRR14-L	WDR83	5.40963e-06	33.7477	2.80544e-07	-0.685667	-0.103333
PRR14-H VS PRR14-L	TSPAN4	5.48595e-06	33.7009	2.84843e-07	-0.421667	-0.235333
PRR14-H VS PRR14-L	ZNF446	5.54458e-06	33.6645	2.88231e-07	-0.632667	0.08
PRR14-H VS PRR14-L	TSPAN5	5.61586e-06	33.6215	2.92286e-07	0.250667	-0.336333
PRR14-H VS PRR14-L	HIPK3	5.62265e-06	33.6141	2.92988e-07	-0.129	-0.966
PRR14-H VS PRR14-L	FAM45B	5.62637e-06	33.6084	2.93531e-07	0.0986667	-0.310333
PRR14-H VS PRR14-L	HIAT1	5.6885e-06	33.571	2.97126e-07	-0.0676667	-0.228333
PRR14-H VS PRR14-L	ARHGAP33	5.75078e-06	33.5339	3.00736e-07	-0.957667	-0.294667
PRR14-H VS PRR14-L	TMEM160	5.79075e-06	33.509	3.03186e-07	-0.530667	0.0503333
PRR14-H VS PRR14-L	RCC2	5.79142e-06	33.505	3.03581e-07	0.188333	0.477333
PRR14-H VS PRR14-L	RHBDL1	5.8183e-06	33.9573	3.05352e-07	-1.74682	-0.876552
PRR14-H VS PRR14-L	PAQR3	5.88816e-06	33.4469	3.09383e-07	0.331333	-0.0503333
PRR14-H VS PRR14-L	MAGT1	5.93569e-06	33.4113	3.12987e-07	0.399	0.05
PRR14-H VS PRR14-L	DYNLL1	5.94036e-06	33.4162	3.12495e-07	0.003	0.314
PRR14-H VS PRR14-L	B3GNTL1	5.94155e-06	33.4119	3.12927e-07	-0.496333	0.05
PRR14-H VS PRR14-L	RNF208	5.9961e-06	33.3767	3.16545e-07	-0.442333	0.361667
PRR14-H VS PRR14-L	METAP2	6.07953e-06	33.3307	3.21327e-07	0.136333	-0.0886667
PRR14-H VS PRR14-L	MIER3	6.1375e-06	33.2944	3.25153e-07	-0.0676667	-0.309667
PRR14-H VS PRR14-L	NCK1	6.14403e-06	33.2948	3.25118e-07	0.00633333	-0.0193333
PRR14-H VS PRR14-L	HEXIM2	6.16596e-06	33.2767	3.27043e-07	-0.805667	-0.396667
PRR14-H VS PRR14-L	AK2	6.22552e-06	33.2401	3.30976e-07	0.043	0.240667
PRR14-H VS PRR14-L	DDX46	6.22893e-06	33.2348	3.31544e-07	0.143	-0.196
PRR14-H VS PRR14-L	GEMIN6	6.23118e-06	33.2409	3.3089e-07	-0.164333	0.441
PRR14-H VS PRR14-L	PPDPF	6.31037e-06	33.1915	3.36271e-07	-0.224	0.479
PRR14-H VS PRR14-L	TMED7	6.31253e-06	33.1869	3.36778e-07	-0.129	-0.334667
PRR14-H VS PRR14-L	GAMT	6.32334e-06	33.1781	3.37747e-07	-1.74767	-1.108
PRR14-H VS PRR14-L	PHC3	6.35792e-06	33.1579	3.3999e-07	-0.0556667	-0.343333
PRR14-H VS PRR14-L	FYTTD1	6.38614e-06	33.1408	3.41895e-07	0.284333	0.152667
PRR14-H VS PRR14-L	BFAR	6.41841e-06	33.1218	3.44022e-07	-0.222	0.0180003
PRR14-H VS PRR14-L	PYCARD	6.45086e-06	33.0993	3.46562e-07	-0.779667	-0.0776667
PRR14-H VS PRR14-L	PIGK	6.45787e-06	33.0995	3.46537e-07	0.0513333	-0.147
PRR14-H VS PRR14-L	GNA13	6.46123e-06	33.0909	3.4752e-07	0.198333	-0.12
PRR14-H VS PRR14-L	LARP4	6.50289e-06	33.0677	3.50165e-07	0.267333	-0.157
PRR14-H VS PRR14-L	SCYL2	6.50743e-06	33.0621	3.50814e-07	0.554333	-0.140333
PRR14-H VS PRR14-L	DHX40	6.51192e-06	33.0564	3.5146e-07	0.198333	-0.065
PRR14-H VS PRR14-L	SPPL2B	6.60332e-06	33.0104	3.56803e-07	-0.239667	0.0436667
PRR14-H VS PRR14-L	ZNF575	6.7223e-06	32.9523	3.63649e-07	-0.487333	-0.206
PRR14-H VS PRR14-L	ZNF691	6.73567e-06	32.9428	3.64791e-07	-0.238667	0.224
PRR14-H VS PRR14-L	SLC27A5	6.73752e-06	32.9384	3.6531e-07	-0.784333	-0.00733333
PRR14-H VS PRR14-L	CORO7	6.7874e-06	32.9125	3.68436e-07	-0.414	0.0706667
PRR14-H VS PRR14-L	FAM3A	6.83104e-06	32.8859	3.71653e-07	-0.012	0.225667
PRR14-H VS PRR14-L	TTBK2	6.83768e-06	32.8865	3.7159e-07	-0.069	-1.06833
PRR14-H VS PRR14-L	MTA1	6.89059e-06	32.8525	3.75749e-07	-0.101333	0.328
PRR14-H VS PRR14-L	TOR1AIP1	6.89477e-06	32.8542	3.75549e-07	-0.152	-0.399
PRR14-H VS PRR14-L	PDZD8	6.93155e-06	32.8241	3.79274e-07	0.252667	-0.0226667
PRR14-H VS PRR14-L	PUS1	6.93826e-06	32.8246	3.79211e-07	0.0313333	0.436667
PRR14-H VS PRR14-L	C1orf123	6.94446e-06	32.8253	3.79118e-07	-0.11	0.164333
PRR14-H VS PRR14-L	ZNF778	6.97308e-06	32.8024	3.8198e-07	0.340667	-0.266333
PRR14-H VS PRR14-L	RNASEH2A	7.00803e-06	32.7837	3.84329e-07	-0.0116667	0.524667
PRR14-H VS PRR14-L	LRRC61	7.0099e-06	32.7795	3.84867e-07	-0.6785	-0.249167
PRR14-H VS PRR14-L	ENPP5	7.07155e-06	32.7494	3.88692e-07	-0.66	-1.064
PRR14-H VS PRR14-L	CTNND1	7.13522e-06	32.7187	3.92634e-07	0.162333	-0.146333
PRR14-H VS PRR14-L	C5orf49	7.23836e-06	32.6716	3.9876e-07	-1.12357	0.0913793
PRR14-H VS PRR14-L	TTC21A	7.30201e-06	32.6415	4.02719e-07	-0.189667	-0.179333
PRR14-H VS PRR14-L	ZGLP1	7.37203e-06	32.9014	4.07039e-07	-0.568148	0.14931
PRR14-H VS PRR14-L	FAM175A	7.39221e-06	32.594	4.09071e-07	-0.473	-0.589333
PRR14-H VS PRR14-L	RAVER2	7.39439e-06	32.5965	4.08733e-07	-0.926	-0.885667
PRR14-H VS PRR14-L	EIF3A	7.40026e-06	32.5873	4.09977e-07	0.072	-0.0506667
PRR14-H VS PRR14-L	FAM126B	7.41408e-06	32.5782	4.11203e-07	0.169	-0.179667
PRR14-H VS PRR14-L	CAPZA2	7.4235e-06	32.5675	4.12647e-07	0.0693333	-0.247667
PRR14-H VS PRR14-L	STK36	7.42855e-06	32.5689	4.12467e-07	-0.679667	-0.384333
PRR14-H VS PRR14-L	PRAF2	7.63746e-06	32.461	4.27387e-07	-0.409	0.129333
PRR14-H VS PRR14-L	USP1	7.63754e-06	32.4745	4.25494e-07	0.203333	-0.0566667
PRR14-H VS PRR14-L	ZBTB12	7.63865e-06	32.4639	4.26979e-07	-0.720667	-0.284667
PRR14-H VS PRR14-L	PLEKHB2	7.64038e-06	32.47	4.26127e-07	0.190333	-0.348667
PRR14-H VS PRR14-L	AP1M1	7.64305e-06	32.4655	4.2675e-07	0.0513333	0.201
PRR14-H VS PRR14-L	DNAJC4	7.85859e-06	32.3711	4.40249e-07	-0.381667	0.025
PRR14-H VS PRR14-L	NCRNA00085	7.9146e-06	32.3462	4.43878e-07	-0.790345	0.0127586
PRR14-H VS PRR14-L	PRRT1	7.91539e-06	32.3392	4.44906e-07	-1.08333	-0.727667
PRR14-H VS PRR14-L	CCDC84	7.91798e-06	32.3416	4.4456e-07	-0.671	-0.121
PRR14-H VS PRR14-L	CCDC107	7.93882e-06	32.3269	4.46716e-07	-0.161667	0.394333
PRR14-H VS PRR14-L	ZNF34	7.95193e-06	32.3186	4.47947e-07	-0.486667	0.00566667
PRR14-H VS PRR14-L	BOLA1	7.96379e-06	32.3107	4.4911e-07	-0.302333	0.19
PRR14-H VS PRR14-L	WDFY3	8.21229e-06	32.2111	4.64144e-07	0.048	-0.388667
PRR14-H VS PRR14-L	AKAP11	8.21815e-06	32.2123	4.63965e-07	0.100333	-0.581333
PRR14-H VS PRR14-L	KIAA0232	8.26405e-06	32.1888	4.67583e-07	-0.186333	-0.528667
PRR14-H VS PRR14-L	FAM83H	8.31788e-06	32.1658	4.71145e-07	-0.281	0.198667
PRR14-H VS PRR14-L	PNKP	8.35662e-06	32.1485	4.73858e-07	-0.413667	-0.0289998
PRR14-H VS PRR14-L	USP12	8.37072e-06	32.1401	4.75178e-07	0.295333	-0.517
PRR14-H VS PRR14-L	ZNF414	8.3709e-06	32.1367	4.75708e-07	-0.447667	0.033
PRR14-H VS PRR14-L	SLC25A40	8.4764e-06	32.0956	4.8223e-07	0.127333	-0.483333
PRR14-H VS PRR14-L	MON1A	8.52501e-06	32.075	4.85525e-07	-0.0473333	0.097
PRR14-H VS PRR14-L	FER1L4	8.53785e-06	32.6586	4.86786e-07	-0.217407	0.861667
PRR14-H VS PRR14-L	THAP8	8.56363e-06	32.0548	4.88788e-07	-0.127333	0.167
PRR14-H VS PRR14-L	TBC1D9	8.56752e-06	32.0501	4.89542e-07	-1.41767	-1.56967
PRR14-H VS PRR14-L	LOXL1	8.62221e-06	32.0276	4.93203e-07	-0.406333	-0.0176667
PRR14-H VS PRR14-L	MYEOV2	8.67173e-06	32.0071	4.96574e-07	-0.395667	0.0886667
PRR14-H VS PRR14-L	SOCS4	8.69609e-06	31.9953	4.98509e-07	0.27	-0.061
PRR14-H VS PRR14-L	HTRA2	8.78978e-06	31.9597	5.04426e-07	-0.203333	0.209667
PRR14-H VS PRR14-L	TPRN	8.87774e-06	31.9265	5.10025e-07	-0.426667	0.302333
PRR14-H VS PRR14-L	SDR39U1	8.93189e-06	31.9016	5.14245e-07	-0.339333	0.245333
PRR14-H VS PRR14-L	NPIP	8.93915e-06	31.9024	5.14108e-07	-0.554667	-0.0686667
PRR14-H VS PRR14-L	PLSCR3	8.95472e-06	31.8907	5.16116e-07	-0.280333	0.08
PRR14-H VS PRR14-L	NCRNA00105	9.16353e-06	32.401	5.2872e-07	-0.666667	0.280741
PRR14-H VS PRR14-L	BCS1L	9.21698e-06	31.7973	5.32377e-07	-0.0966667	0.200333
PRR14-H VS PRR14-L	NRARP	9.28512e-06	31.7719	5.36889e-07	-0.559333	0.150667
PRR14-H VS PRR14-L	POLRMT	9.59763e-06	31.6691	5.55555e-07	-0.277	0.038
PRR14-H VS PRR14-L	SLC25A45	9.62483e-06	31.6574	5.57727e-07	-0.394	-0.0253333
PRR14-H VS PRR14-L	ATF1	9.67308e-06	31.6391	5.61124e-07	-0.078	-0.186
PRR14-H VS PRR14-L	PIGS	9.73154e-06	31.6146	5.65724e-07	0.036	-0.0553333
PRR14-H VS PRR14-L	SNX2	9.73907e-06	31.6155	5.65557e-07	-0.183	-0.302
PRR14-H VS PRR14-L	CUL4B	9.87909e-06	31.5662	5.74915e-07	0.259	-0.0303333
PRR14-H VS PRR14-L	PI4K2B	9.88945e-06	31.5599	5.76132e-07	0.255333	-0.0913333
PRR14-H VS PRR14-L	WAPAL	9.91684e-06	31.5484	5.78344e-07	0.000333333	-0.101
PRR14-H VS PRR14-L	C7orf27	9.95681e-06	31.5331	5.81293e-07	-0.341	0.022
PRR14-H VS PRR14-L	PFDN6	9.99388e-06	31.5156	5.84699e-07	-0.0406667	0.494
PRR14-H VS PRR14-L	TARBP2	1.00022e-05	31.5163	5.84563e-07	0.054	0.283
PRR14-H VS PRR14-L	TXNDC5	1.00154e-05	31.4996	5.87825e-07	0.699	0.323333
PRR14-H VS PRR14-L	MGA	1.00171e-05	31.5023	5.87303e-07	0.212	-0.160345
PRR14-H VS PRR14-L	ZBTB20	1.00253e-05	32.4006	5.87158e-07	-0.288148	-0.6725
PRR14-H VS PRR14-L	SOAT1	1.00383e-05	31.4865	5.90412e-07	0.227	-0.122333
PRR14-H VS PRR14-L	TRAF2	1.00479e-05	31.4867	5.90358e-07	-0.199	0.0873333
PRR14-H VS PRR14-L	RAB33B	1.0096e-05	31.4629	5.95062e-07	0.114667	-0.0666667
PRR14-H VS PRR14-L	C7orf59	1.01022e-05	31.4643	5.94799e-07	-0.483667	-0.0146667
PRR14-H VS PRR14-L	TRIM23	1.01831e-05	31.434	6.00828e-07	-0.315667	-0.545
PRR14-H VS PRR14-L	FAM32A	1.0261e-05	31.408	6.06061e-07	0.00966667	0.158
PRR14-H VS PRR14-L	ARL5A	1.02635e-05	31.4042	6.06846e-07	0.301333	-0.121
PRR14-H VS PRR14-L	HMGCR	1.03321e-05	31.3811	6.11548e-07	0.618333	0.117667
PRR14-H VS PRR14-L	SYNE2	1.04301e-05	31.3497	6.17992e-07	0.353333	-0.0216667
PRR14-H VS PRR14-L	FBXO21	1.04327e-05	31.3458	6.18795e-07	-0.0543333	-0.257
PRR14-H VS PRR14-L	NPEPL1	1.05377e-05	31.3064	6.26987e-07	-0.564	-0.064
PRR14-H VS PRR14-L	LMTK2	1.05394e-05	31.3091	6.26436e-07	0.170666	-0.733667
PRR14-H VS PRR14-L	SLC35A5	1.0549e-05	31.3095	6.26351e-07	0.123667	-0.0993333
PRR14-H VS PRR14-L	SLC37A4	1.06738e-05	31.2649	6.3575e-07	0.09	0.321333
PRR14-H VS PRR14-L	PPP1CB	1.07658e-05	31.2362	6.41894e-07	0.304333	0.251333
PRR14-H VS PRR14-L	SPAG8	1.11094e-05	31.855	6.63071e-07	-1.02385	0.173913
PRR14-H VS PRR14-L	TRAPPC5	1.11626e-05	31.1218	6.6694e-07	-0.151333	0.343333
PRR14-H VS PRR14-L	PRKAR2A	1.12509e-05	31.0952	6.72914e-07	0.256667	-0.649
PRR14-H VS PRR14-L	FER	1.12783e-05	31.0817	6.75958e-07	0.181	-0.607241
PRR14-H VS PRR14-L	IDUA	1.12812e-05	31.0841	6.75427e-07	-0.91	-0.504
PRR14-H VS PRR14-L	UEVLD	1.14202e-05	31.0414	6.85168e-07	0.209	-0.458333
PRR14-H VS PRR14-L	PGM2	1.15669e-05	31.0002	6.94692e-07	-0.210333	-0.440333
PRR14-H VS PRR14-L	WASH7P	1.16011e-05	30.9883	6.97461e-07	-0.543333	-0.168
PRR14-H VS PRR14-L	ATPIF1	1.16569e-05	30.971	7.0154e-07	0.048	0.318333
PRR14-H VS PRR14-L	PARP10	1.1659e-05	30.9673	7.02391e-07	-0.791333	-0.222
PRR14-H VS PRR14-L	SERINC2	1.16741e-05	30.9604	7.04026e-07	0.144333	0.464667
PRR14-H VS PRR14-L	PARD3	1.18387e-05	30.9156	7.1469e-07	0.469333	-0.134333
PRR14-H VS PRR14-L	GLYR1	1.19947e-05	30.8736	7.24849e-07	-0.256667	-0.127667
PRR14-H VS PRR14-L	CCDC19	1.19999e-05	30.9987	7.25911e-07	-0.148276	0.789333
PRR14-H VS PRR14-L	AIP	1.20061e-05	30.8647	7.27032e-07	-0.183667	0.385
PRR14-H VS PRR14-L	EP300	1.20235e-05	30.8573	7.28832e-07	0.176333	-0.143667
PRR14-H VS PRR14-L	RBM18	1.20379e-05	30.8507	7.30454e-07	0.148333	-0.143667
PRR14-H VS PRR14-L	UGP2	1.20731e-05	30.839	7.33337e-07	0.449667	0.205333
PRR14-H VS PRR14-L	ATAD3B	1.20857e-05	30.8328	7.34856e-07	0.017	0.303
PRR14-H VS PRR14-L	HSBP1L1	1.21304e-05	30.8188	7.38323e-07	-0.825333	-0.173667
PRR14-H VS PRR14-L	SNX6	1.24163e-05	30.7465	7.56496e-07	0.202333	0.022
PRR14-H VS PRR14-L	RQCD1	1.24222e-05	30.7421	7.57632e-07	0.324	-0.112333
PRR14-H VS PRR14-L	NRGN	1.28223e-05	30.6329	7.86012e-07	0.149667	0.986
PRR14-H VS PRR14-L	MGC70857	1.28253e-05	30.6291	7.86997e-07	-0.524667	0.197
PRR14-H VS PRR14-L	RPLP2	1.28332e-05	30.6424	7.83493e-07	-0.475667	0.194333
PRR14-H VS PRR14-L	SLC35F5	1.28336e-05	30.6332	7.85912e-07	0.551333	0.086
PRR14-H VS PRR14-L	PPOX	1.28458e-05	30.6335	7.85856e-07	-0.383667	0.201667
PRR14-H VS PRR14-L	TBC1D8B	1.28515e-05	30.6351	7.85409e-07	0.127333	-0.332333
PRR14-H VS PRR14-L	ZNRD1	1.28522e-05	30.6199	7.89445e-07	-0.251333	0.152
PRR14-H VS PRR14-L	SENP2	1.29243e-05	30.6004	7.94672e-07	-0.107667	-0.277
PRR14-H VS PRR14-L	TRMT61A	1.29303e-05	30.596	7.95848e-07	-0.211667	0.322333
PRR14-H VS PRR14-L	TUBG1	1.30208e-05	30.5723	8.02227e-07	-0.121333	0.104333
PRR14-H VS PRR14-L	UBQLN2	1.31192e-05	30.547	8.091e-07	-0.0506667	-0.151333
PRR14-H VS PRR14-L	STXBP5	1.31477e-05	30.5376	8.11679e-07	0.655	-0.096
PRR14-H VS PRR14-L	FAM109A	1.32439e-05	30.513	8.18441e-07	0.0673333	0.315667
PRR14-H VS PRR14-L	MARK4	1.32608e-05	30.5062	8.20309e-07	-0.189667	-0.00966667
PRR14-H VS PRR14-L	LPP	1.34545e-05	30.4573	8.33963e-07	0.267333	-0.409
PRR14-H VS PRR14-L	SRFBP1	1.35177e-05	30.4405	8.38716e-07	0.0183333	-0.121333
PRR14-H VS PRR14-L	NFATC2	1.3589e-05	30.548	8.43983e-07	-0.0783333	-1.0469
PRR14-H VS PRR14-L	ZDHHC12	1.36217e-05	30.4119	8.46865e-07	0.229667	0.493
PRR14-H VS PRR14-L	C19orf28	1.36396e-05	30.4021	8.49671e-07	-0.0676667	0.217333
PRR14-H VS PRR14-L	C6orf72	1.36527e-05	30.4022	8.49638e-07	0.163334	-0.015333
PRR14-H VS PRR14-L	DOC2A	1.37104e-05	31.5561	8.54933e-07	-1.008	-0.695952
PRR14-H VS PRR14-L	FAM176B	1.37231e-05	30.3781	8.56576e-07	-1.37833	-0.611
PRR14-H VS PRR14-L	KLHL28	1.39366e-05	30.3266	8.71635e-07	0.17	-0.336667
PRR14-H VS PRR14-L	IPO8	1.39434e-05	30.3281	8.71193e-07	0.194	-0.151
PRR14-H VS PRR14-L	SEPW1	1.39608e-05	30.3185	8.74014e-07	-0.0483333	0.102333
PRR14-H VS PRR14-L	HPS5	1.39628e-05	30.3152	8.75004e-07	0.106333	-0.141
PRR14-H VS PRR14-L	OSTM1	1.40637e-05	30.288	8.83078e-07	0.511	0.178
PRR14-H VS PRR14-L	SP3	1.4072e-05	30.2892	8.82721e-07	0.00566667	-0.21
PRR14-H VS PRR14-L	WASH3P	1.42764e-05	30.2379	8.98208e-07	-0.505	-0.0606667
PRR14-H VS PRR14-L	CHD9	1.42765e-05	30.2408	8.97324e-07	0.0913333	-0.517
PRR14-H VS PRR14-L	SCAPER	1.43062e-05	30.2288	9.00967e-07	-0.047	-0.533
PRR14-H VS PRR14-L	FBXL12	1.4329e-05	30.2212	9.03293e-07	-0.200333	-0.0303333
PRR14-H VS PRR14-L	MFSD6	1.44125e-05	30.2011	9.09455e-07	0.359667	-0.179667
PRR14-H VS PRR14-L	TPRA1	1.45276e-05	30.1747	9.1762e-07	-0.100666	0.169
PRR14-H VS PRR14-L	ABHD8	1.45472e-05	30.1679	9.19759e-07	-0.605	-0.210667
PRR14-H VS PRR14-L	C19orf43	1.45851e-05	30.14	9.28498e-07	-0.0506667	0.407333
PRR14-H VS PRR14-L	GPX4	1.45923e-05	30.1558	9.23515e-07	-0.0386667	0.198667
PRR14-H VS PRR14-L	ITPR1	1.45959e-05	30.1493	9.25558e-07	0.0793333	-0.706333
PRR14-H VS PRR14-L	FBXW11	1.45974e-05	30.1404	9.28371e-07	0.142333	-0.306667
PRR14-H VS PRR14-L	PREPL	1.45981e-05	30.146	9.26602e-07	0.0146667	-0.118333
PRR14-H VS PRR14-L	MBLAC1	1.46059e-05	30.1415	9.28005e-07	-0.199333	0.275333
PRR14-H VS PRR14-L	CYHR1	1.46061e-05	30.1501	9.25298e-07	-0.544667	0.117333
PRR14-H VS PRR14-L	ZBTB37	1.48416e-05	30.2091	9.45746e-07	0.233667	-0.665667
PRR14-H VS PRR14-L	METT11D1	1.50001e-05	30.0486	9.57713e-07	-0.109	0.175333
PRR14-H VS PRR14-L	LEPROT	1.50052e-05	30.0505	9.57105e-07	-0.0643333	-0.549333
PRR14-H VS PRR14-L	LOC401052	1.52127e-05	30.0043	9.72231e-07	0.128667	0.180667
PRR14-H VS PRR14-L	YDJC	1.52286e-05	29.9984	9.74193e-07	-0.016	0.391667
PRR14-H VS PRR14-L	SNX12	1.52969e-05	29.9795	9.80463e-07	0.0826667	-0.284667
PRR14-H VS PRR14-L	VEZF1	1.5306e-05	29.9806	9.80092e-07	-0.208333	-0.578333
PRR14-H VS PRR14-L	KIAA0090	1.53818e-05	29.9604	9.86855e-07	0.142667	-0.065
PRR14-H VS PRR14-L	TMEM177	1.58423e-05	29.8707	1.01739e-06	-0.148621	0.231
PRR14-H VS PRR14-L	PPM1A	1.59611e-05	29.8459	1.02601e-06	0.011	-0.331
PRR14-H VS PRR14-L	RANGRF	1.59903e-05	29.8349	1.02987e-06	-0.893333	-0.316667
PRR14-H VS PRR14-L	KIAA1671	1.59983e-05	29.8363	1.02939e-06	0.690333	0.052
PRR14-H VS PRR14-L	UBTD1	1.60364e-05	29.8236	1.03383e-06	-0.238	0.150333
PRR14-H VS PRR14-L	PIK3CB	1.608e-05	29.8128	1.03765e-06	0.22	-0.219667
PRR14-H VS PRR14-L	LAGE3	1.61528e-05	29.7967	1.04335e-06	0.180667	0.723333
PRR14-H VS PRR14-L	MEPCE	1.62066e-05	29.7841	1.04782e-06	-0.0756667	0.224
PRR14-H VS PRR14-L	ROM1	1.6216e-05	29.7796	1.04944e-06	-0.531333	0.0633333
PRR14-H VS PRR14-L	ZNF827	1.6316e-05	29.7587	1.05692e-06	0.271	-0.643333
PRR14-H VS PRR14-L	MYL6B	1.6324e-05	29.7544	1.05846e-06	-0.571667	-0.126333
PRR14-H VS PRR14-L	RAB27A	1.6343e-05	29.7426	1.06273e-06	0.174	0.0783333
PRR14-H VS PRR14-L	NINJ1	1.63531e-05	29.7436	1.06238e-06	-0.582	-0.338
PRR14-H VS PRR14-L	SMC3	1.6363e-05	29.7334	1.06607e-06	-0.085	-0.000666667
PRR14-H VS PRR14-L	NUP153	1.63727e-05	29.7345	1.06568e-06	0.268667	-0.093
PRR14-H VS PRR14-L	PPP4R2	1.64017e-05	29.7237	1.06961e-06	0.1	-0.189667
PRR14-H VS PRR14-L	FAM114A1	1.64064e-05	29.7201	1.07093e-06	0.091	-0.418667
PRR14-H VS PRR14-L	LANCL1	1.67114e-05	29.6632	1.09188e-06	-0.311	-0.505667
PRR14-H VS PRR14-L	STAG1	1.68769e-05	29.6316	1.10374e-06	-0.0836667	-0.306
PRR14-H VS PRR14-L	CXorf38	1.69079e-05	29.6234	1.10682e-06	0.0926667	0.08
PRR14-H VS PRR14-L	TBC1D23	1.71107e-05	29.5857	1.12116e-06	0.103	-0.148667
PRR14-H VS PRR14-L	C19orf53	1.71856e-05	29.5701	1.12713e-06	-0.0463333	0.417333
PRR14-H VS PRR14-L	IRF2BP1	1.72422e-05	29.5549	1.13299e-06	-0.507666	-0.092333
PRR14-H VS PRR14-L	C14orf176	1.72485e-05	30.0655	1.13233e-06	-0.1975	0.1808
PRR14-H VS PRR14-L	STAM2	1.74678e-05	29.5141	1.1489e-06	0.147667	-0.215
PRR14-H VS PRR14-L	DHX36	1.76231e-05	29.4854	1.1602e-06	0.025	-0.0756667
PRR14-H VS PRR14-L	CTDSPL2	1.76688e-05	29.4751	1.16431e-06	-0.0953333	-0.254667
PRR14-H VS PRR14-L	YME1L1	1.78501e-05	29.4397	1.17848e-06	0.204667	-0.0893333
PRR14-H VS PRR14-L	C20orf177	1.78549e-05	29.4417	1.17768e-06	0.237668	-0.0239992
PRR14-H VS PRR14-L	COPS6	1.7914e-05	29.4265	1.18381e-06	-0.127333	0.182
PRR14-H VS PRR14-L	POLR2B	1.80182e-05	29.4068	1.19181e-06	0.183333	-0.014
PRR14-H VS PRR14-L	ZNF134	1.80889e-05	29.3899	1.19874e-06	0.0653333	-0.324
PRR14-H VS PRR14-L	NDUFA11	1.80901e-05	29.3924	1.19769e-06	-0.138333	0.169
PRR14-H VS PRR14-L	VPS13C	1.81191e-05	29.3796	1.20299e-06	0.333667	-0.351
PRR14-H VS PRR14-L	USO1	1.8121e-05	29.3765	1.20424e-06	0.389333	0.0966667
PRR14-H VS PRR14-L	USP47	1.81262e-05	29.3811	1.20234e-06	0.169	-0.192667
PRR14-H VS PRR14-L	SULT1A2	1.8198e-05	29.6023	1.21049e-06	0.230556	0.804615
PRR14-H VS PRR14-L	USP15	1.82011e-05	29.3555	1.21295e-06	0.224667	0.067
PRR14-H VS PRR14-L	EEA1	1.82044e-05	29.3576	1.21205e-06	0.144333	-0.405
PRR14-H VS PRR14-L	RSPRY1	1.82395e-05	29.3466	1.21665e-06	0.438333	-0.14
PRR14-H VS PRR14-L	PEF1	1.825e-05	29.3395	1.21961e-06	-0.045	0.002
PRR14-H VS PRR14-L	NCRNA00094	1.82545e-05	29.3415	1.21878e-06	-0.506333	-0.0553333
PRR14-H VS PRR14-L	UHRF1BP1	1.82643e-05	29.3345	1.2217e-06	0.299	-0.299
PRR14-H VS PRR14-L	GPRIN3	1.8344e-05	29.319	1.22818e-06	0.123	-0.62
PRR14-H VS PRR14-L	MYO9A	1.83529e-05	29.3149	1.22991e-06	0.114667	-0.798333
PRR14-H VS PRR14-L	HLTF	1.83834e-05	29.3074	1.2331e-06	0.102	-0.0836667
PRR14-H VS PRR14-L	PTPN11	1.8468e-05	29.2912	1.23992e-06	0.378667	-0.208333
PRR14-H VS PRR14-L	KBTBD7	1.84936e-05	29.2845	1.24279e-06	0.0136667	-0.601667
PRR14-H VS PRR14-L	C14orf169	1.86339e-05	29.2598	1.25337e-06	-0.0876667	0.23
PRR14-H VS PRR14-L	CD2AP	1.8694e-05	29.2477	1.25857e-06	0.169	-0.177667
PRR14-H VS PRR14-L	TTC33	1.86963e-05	29.2392	1.26221e-06	0.122667	-0.201333
PRR14-H VS PRR14-L	CERK	1.87029e-05	29.2436	1.26033e-06	0.219333	2.29446e-16
PRR14-H VS PRR14-L	FEM1B	1.87072e-05	29.2402	1.26179e-06	0.038	-0.312667
PRR14-H VS PRR14-L	UBL7	1.87357e-05	29.2304	1.26603e-06	-0.286	-0.199
PRR14-H VS PRR14-L	RGPD3	1.87535e-05	29.225	1.2684e-06	0.431333	-0.140333
PRR14-H VS PRR14-L	HAUS5	1.88237e-05	29.2114	1.27432e-06	-0.154333	0.0206667
PRR14-H VS PRR14-L	CHCHD5	1.88508e-05	29.2045	1.27733e-06	-0.370333	-0.0633333
PRR14-H VS PRR14-L	SPAST	1.93524e-05	29.12	1.31492e-06	0.068	0.00766667
PRR14-H VS PRR14-L	DBR1	1.93656e-05	29.1233	1.31341e-06	-0.043	0.0303333
PRR14-H VS PRR14-L	COG7	1.93691e-05	29.1201	1.31485e-06	-0.356	-0.12
PRR14-H VS PRR14-L	IRF3	1.95066e-05	29.0942	1.32661e-06	0.0383333	0.241
PRR14-H VS PRR14-L	PPP2R3B	1.95906e-05	29.079	1.33354e-06	-0.274667	0.105
PRR14-H VS PRR14-L	ZNF430	1.98327e-05	29.2768	1.35125e-06	0.0823333	-0.252667
PRR14-H VS PRR14-L	LRRC14	1.99292e-05	29.0239	1.35906e-06	-0.674667	-0.084
PRR14-H VS PRR14-L	DIP2B	1.99431e-05	29.0192	1.36125e-06	0.579667	-0.00666667
PRR14-H VS PRR14-L	CRIP2	2.00758e-05	28.9973	1.37155e-06	-0.0516667	0.779
PRR14-H VS PRR14-L	HEXDC	2.01109e-05	28.9869	1.37645e-06	-0.765	-0.08
PRR14-H VS PRR14-L	JOSD2	2.01189e-05	28.9884	1.37575e-06	-0.208667	0.193333
PRR14-H VS PRR14-L	MFSD9	2.01203e-05	28.9803	1.37959e-06	0.644	0.0873333
PRR14-H VS PRR14-L	BMPR2	2.0121e-05	28.9775	1.38089e-06	0.105	-0.290667
PRR14-H VS PRR14-L	ATXN1L	2.01217e-05	28.9827	1.37844e-06	0.207	-0.305667
PRR14-H VS PRR14-L	GLI4	2.01237e-05	28.9745	1.38232e-06	-0.600333	0.0983333
PRR14-H VS PRR14-L	ARHGEF19	2.01643e-05	28.966	1.38636e-06	-0.610667	-0.0476667
PRR14-H VS PRR14-L	CSNK1A1	2.03169e-05	28.9415	1.39812e-06	0.0753333	-0.0263333
PRR14-H VS PRR14-L	SLK	2.03358e-05	28.9362	1.40068e-06	0.190667	-0.118
PRR14-H VS PRR14-L	MED13L	2.04301e-05	28.9201	1.40845e-06	-0.731333	-1.13333
PRR14-H VS PRR14-L	EPT1	2.05549e-05	28.8998	1.41833e-06	0.272	-0.0753333
PRR14-H VS PRR14-L	CCHCR1	2.05951e-05	28.8915	1.42238e-06	-0.377333	0.332333
PRR14-H VS PRR14-L	FICD	2.06204e-05	28.8853	1.42541e-06	0.223333	-0.387667
PRR14-H VS PRR14-L	RORA	2.06701e-05	28.8757	1.43013e-06	0.0733333	-0.437333
PRR14-H VS PRR14-L	COMMD5	2.08258e-05	28.8487	1.44349e-06	-0.233333	0.217667
PRR14-H VS PRR14-L	FZR1	2.0831e-05	28.8506	1.44255e-06	-0.218667	0.043
PRR14-H VS PRR14-L	TGFBRAP1	2.08492e-05	28.9571	1.4464e-06	0.0816667	-0.572
PRR14-H VS PRR14-L	TMEM167A	2.09464e-05	28.8268	1.45445e-06	0.35	0.219333
PRR14-H VS PRR14-L	ICK	2.0986e-05	28.8187	1.4585e-06	0.233333	-0.126667
PRR14-H VS PRR14-L	ZNF347	2.10305e-05	28.81	1.4629e-06	-0.0246667	-0.301667
PRR14-H VS PRR14-L	C19orf51	2.10867e-05	29.0321	1.46812e-06	-0.750333	0.151034
PRR14-H VS PRR14-L	SC65	2.14942e-05	28.7415	1.49783e-06	-0.942333	-0.249333
PRR14-H VS PRR14-L	U2AF1L4	2.16043e-05	28.7216	1.50818e-06	-0.032	0.0816667
PRR14-H VS PRR14-L	CUL5	2.16044e-05	28.7164	1.51087e-06	0.174333	-0.294333
PRR14-H VS PRR14-L	ZNF12	2.16044e-05	28.719	1.50953e-06	0.117333	-0.243
PRR14-H VS PRR14-L	LSMD1	2.16068e-05	28.7238	1.50701e-06	-0.454	0.089
PRR14-H VS PRR14-L	AGAP3	2.16994e-05	28.7011	1.51886e-06	-0.366667	0.00866667
PRR14-H VS PRR14-L	SAMHD1	2.17677e-05	28.6894	1.525e-06	0.28	-0.02
PRR14-H VS PRR14-L	SFRS2IP	2.18292e-05	28.6787	1.53066e-06	0.125333	-0.226333
PRR14-H VS PRR14-L	CAPN10	2.19466e-05	28.658	1.54162e-06	-0.237333	0.022
PRR14-H VS PRR14-L	MRPS21	2.19612e-05	28.6587	1.54128e-06	-0.160667	0.119
PRR14-H VS PRR14-L	TMEM91	2.20909e-05	28.6365	1.55313e-06	-0.698	-0.470667
PRR14-H VS PRR14-L	INO80B	2.2352e-05	28.5999	1.57287e-06	-0.736333	-0.00433333
PRR14-H VS PRR14-L	PBRM1	2.24015e-05	28.591	1.57774e-06	0.108333	-0.255333
PRR14-H VS PRR14-L	FASTK	2.27029e-05	28.5498	1.60039e-06	-0.0351724	0.137
PRR14-H VS PRR14-L	PABPC1L	2.2817e-05	28.5327	1.60984e-06	-1.219	-0.502
PRR14-H VS PRR14-L	C6orf125	2.30077e-05	28.5061	1.62473e-06	0.0543333	0.452
PRR14-H VS PRR14-L	KLHL20	2.32515e-05	28.4731	1.64339e-06	0.112667	-0.171667
PRR14-H VS PRR14-L	LUZP1	2.34658e-05	28.4415	1.66145e-06	0.289	-0.18
PRR14-H VS PRR14-L	RRAGC	2.34764e-05	28.4428	1.66074e-06	0.224667	-0.183333
PRR14-H VS PRR14-L	IPMK	2.34913e-05	28.5471	1.66471e-06	0.929667	-0.0787931
PRR14-H VS PRR14-L	SLC9A7	2.39086e-05	28.3825	1.69577e-06	0.816667	-0.239
PRR14-H VS PRR14-L	TSSC4	2.39222e-05	28.3758	1.69971e-06	-0.342667	0.0283333
PRR14-H VS PRR14-L	KLF3	2.39391e-05	28.3763	1.69942e-06	0.147667	-0.325333
PRR14-H VS PRR14-L	ERLEC1	2.39567e-05	28.3691	1.70365e-06	0.192	-0.0606667
PRR14-H VS PRR14-L	C1orf9	2.39697e-05	28.4758	1.70606e-06	0.0571429	0.005
PRR14-H VS PRR14-L	NPAT	2.41123e-05	28.3454	1.71771e-06	0.213	-0.208667
PRR14-H VS PRR14-L	LMAN1	2.43e-05	28.3206	1.73259e-06	0.013	-0.208
PRR14-H VS PRR14-L	ATR	2.43138e-05	28.4268	1.73508e-06	0.0896667	-0.203333
PRR14-H VS PRR14-L	CDK11B	2.44389e-05	28.2991	1.74553e-06	-0.147667	0.130333
PRR14-H VS PRR14-L	C19orf24	2.44419e-05	28.2962	1.74726e-06	-0.092	0.276
PRR14-H VS PRR14-L	WDR18	2.46747e-05	28.2664	1.76544e-06	-0.361	0.145
PRR14-H VS PRR14-L	ERF	2.47164e-05	28.259	1.76995e-06	-0.354333	-0.163333
PRR14-H VS PRR14-L	ANKRD13B	2.4982e-05	28.2258	1.79053e-06	-0.614667	0.271667
PRR14-H VS PRR14-L	WBSCR16	2.50286e-05	28.2179	1.79542e-06	-0.00233333	0.126
PRR14-H VS PRR14-L	BIRC6	2.50892e-05	28.2084	1.80132e-06	0.409667	-0.193667
PRR14-H VS PRR14-L	USP8	2.51141e-05	28.2031	1.80467e-06	0.0843333	-0.274667
PRR14-H VS PRR14-L	PCNX	2.52163e-05	28.1839	1.81671e-06	0.0416667	-0.351667
PRR14-H VS PRR14-L	ZNF76	2.5221e-05	28.1884	1.81392e-06	-0.358333	-0.0746667
PRR14-H VS PRR14-L	MAP2K2	2.52321e-05	28.1846	1.81628e-06	-0.120667	0.18
PRR14-H VS PRR14-L	BTBD1	2.52647e-05	28.1759	1.82177e-06	0.0216667	-0.339667
PRR14-H VS PRR14-L	SNHG11	2.52763e-05	28.1721	1.82417e-06	-0.376	-0.053
PRR14-H VS PRR14-L	NCRNA00095	2.52801e-05	28.1692	1.82602e-06	-0.0746667	0.101667
PRR14-H VS PRR14-L	VANGL1	2.53404e-05	28.1574	1.83352e-06	0.377	-0.0423333
PRR14-H VS PRR14-L	C19orf57	2.53421e-05	28.1597	1.83207e-06	-0.238	0.131333
PRR14-H VS PRR14-L	ZNF45	2.56795e-05	28.1167	1.85965e-06	-0.0426667	-0.525517
PRR14-H VS PRR14-L	IL6R	2.58097e-05	28.0997	1.87068e-06	0.574333	-0.287
PRR14-H VS PRR14-L	SYNJ1	2.60582e-05	28.0672	1.89194e-06	0.273333	-0.121333
PRR14-H VS PRR14-L	PPCDC	2.60639e-05	28.0691	1.89073e-06	-0.0486667	0.418333
PRR14-H VS PRR14-L	LOC388242	2.61576e-05	28.5159	1.90077e-06	-0.1408	0.409643
PRR14-H VS PRR14-L	FBXO24	2.61767e-05	29.0596	1.90379e-06	0.193704	0.230345
PRR14-H VS PRR14-L	VPS28	2.63871e-05	28.0238	1.92073e-06	-0.519333	0.109
PRR14-H VS PRR14-L	ADNP	2.64491e-05	28.0146	1.92689e-06	0.139	0.0293333
PRR14-H VS PRR14-L	PELP1	2.64555e-05	28.009	1.93064e-06	-0.356333	-0.0963333
PRR14-H VS PRR14-L	DHX33	2.64564e-05	28.0114	1.92906e-06	-0.076	-0.591333
PRR14-H VS PRR14-L	LYPLA2	2.64971e-05	28.0021	1.93532e-06	0.189333	0.467333
PRR14-H VS PRR14-L	PUSL1	2.66818e-05	27.9797	1.95047e-06	-0.057	0.415
PRR14-H VS PRR14-L	RNF220	2.67312e-05	27.972	1.95574e-06	-0.259667	-0.01
PRR14-H VS PRR14-L	WDR74	2.68086e-05	27.9588	1.96473e-06	-0.340333	0.244333
PRR14-H VS PRR14-L	LOC100128788	2.68103e-05	28.0689	1.96319e-06	-0.303333	0.135
PRR14-H VS PRR14-L	PACS2	2.71197e-05	27.9232	1.98921e-06	-0.0593333	0.115667
PRR14-H VS PRR14-L	ALG10	2.72727e-05	27.9047	2.00213e-06	0.368	-0.134
PRR14-H VS PRR14-L	ATRN	2.75422e-05	27.9813	2.02363e-06	-0.0423333	-0.362667
PRR14-H VS PRR14-L	TNIP2	2.75861e-05	27.8671	2.02857e-06	-0.326333	-0.113667
PRR14-H VS PRR14-L	NCKAP5L	2.78038e-05	27.8421	2.0463e-06	-0.19	-0.218
PRR14-H VS PRR14-L	CXADR	2.80302e-05	27.814	2.06645e-06	1.055	-0.0227586
PRR14-H VS PRR14-L	ATG16L2	2.80333e-05	27.8161	2.06493e-06	-0.803	-0.126
PRR14-H VS PRR14-L	DHX29	2.8146e-05	27.7974	2.07848e-06	-0.087	-0.16
PRR14-H VS PRR14-L	FOXD4	2.81482e-05	28.7933	2.07689e-06	-0.515909	0.432143
PRR14-H VS PRR14-L	PRKCH	2.82899e-05	27.7804	2.09087e-06	0.430333	0.152
PRR14-H VS PRR14-L	SHPRH	2.8335e-05	27.7734	2.09596e-06	0.119667	-0.657667
PRR14-H VS PRR14-L	WDR11	2.84766e-05	27.7567	2.1082e-06	0.0436667	-0.236667
PRR14-H VS PRR14-L	C1orf35	2.87717e-05	27.7248	2.13183e-06	-0.30069	0.308
PRR14-H VS PRR14-L	KLHL23	2.87883e-05	27.7208	2.13485e-06	-0.704333	-0.841667
PRR14-H VS PRR14-L	TMEM79	2.8813e-05	27.7159	2.13847e-06	-0.349333	-0.02
PRR14-H VS PRR14-L	FBXW4	2.88592e-05	27.7089	2.14369e-06	-0.436	-0.229333
PRR14-H VS PRR14-L	LOC100131691	2.89721e-05	27.8014	2.15388e-06	-0.234333	0.135333
PRR14-H VS PRR14-L	PIK3CG	2.91257e-05	27.6755	2.16892e-06	0.643333	-0.162333
PRR14-H VS PRR14-L	SAC3D1	2.913e-05	27.6774	2.16743e-06	-0.059	0.408
PRR14-H VS PRR14-L	HSPB1	2.9143e-05	27.6714	2.17202e-06	-0.545333	-0.0673333
PRR14-H VS PRR14-L	NOC4L	2.92423e-05	27.6593	2.18123e-06	-0.101333	0.0776667
PRR14-H VS PRR14-L	MAPK14	2.95033e-05	27.6291	2.20437e-06	0.262	-0.0913333
PRR14-H VS PRR14-L	XPO4	2.95193e-05	27.63	2.20373e-06	0.328	-0.311333
PRR14-H VS PRR14-L	GPRASP2	2.95832e-05	27.619	2.21217e-06	-0.351	-0.756
PRR14-H VS PRR14-L	AP3M1	2.97727e-05	27.5984	2.22819e-06	0.263	-0.041
PRR14-H VS PRR14-L	GPX1	2.98188e-05	27.5892	2.23534e-06	-0.252667	0.16
PRR14-H VS PRR14-L	SCARB2	2.98263e-05	27.5909	2.23405e-06	0.442667	0.439667
PRR14-H VS PRR14-L	C11orf48	2.9921e-05	27.5771	2.24487e-06	-0.11	0.514667
PRR14-H VS PRR14-L	ERH	3.01005e-05	27.5576	2.26021e-06	-0.0443333	0.447667
PRR14-H VS PRR14-L	AURKAIP1	3.0198e-05	27.5461	2.2694e-06	-0.102667	0.504333
PRR14-H VS PRR14-L	C1orf104	3.02168e-05	27.5419	2.27269e-06	-0.366379	0.06
PRR14-H VS PRR14-L	ATP8A1	3.03213e-05	27.5297	2.28243e-06	0.989667	-0.123333
PRR14-H VS PRR14-L	SGTA	3.03325e-05	27.5263	2.28516e-06	-0.0963333	0.314667
PRR14-H VS PRR14-L	ABCB8	3.05444e-05	27.5041	2.30302e-06	-0.0666665	-0.171667
PRR14-H VS PRR14-L	BPTF	3.05771e-05	27.4987	2.30739e-06	0.218667	-0.336667
PRR14-H VS PRR14-L	CCDC96	3.07766e-05	27.4778	2.32435e-06	-0.774333	0.00766667
PRR14-H VS PRR14-L	MRPL22	3.08833e-05	27.4632	2.33624e-06	-0.0796667	0.274333
PRR14-H VS PRR14-L	FAM105B	3.09019e-05	27.4638	2.33573e-06	0.45	-0.00666667
PRR14-H VS PRR14-L	TMTC2	3.10826e-05	27.4402	2.35518e-06	0.188333	-0.412667
PRR14-H VS PRR14-L	MFAP3	3.10858e-05	27.4422	2.35349e-06	-0.0926667	-0.235667
PRR14-H VS PRR14-L	CHRNB1	3.11645e-05	27.4303	2.36332e-06	-0.470667	-0.289
PRR14-H VS PRR14-L	TMEM50B	3.12888e-05	27.4167	2.37469e-06	0.100667	-0.167
PRR14-H VS PRR14-L	LCLAT1	3.15448e-05	27.3888	2.39804e-06	0.344	0.172
PRR14-H VS PRR14-L	SMCHD1	3.15462e-05	27.391	2.39618e-06	0.0436667	-0.427667
PRR14-H VS PRR14-L	GDI2	3.16103e-05	27.3805	2.40498e-06	0.227333	0.249333
PRR14-H VS PRR14-L	C7orf43	3.18218e-05	27.3523	2.42898e-06	0.324333	0.316667
PRR14-H VS PRR14-L	FKBP8	3.18267e-05	27.3565	2.4254e-06	-0.198667	0.103667
PRR14-H VS PRR14-L	METTL14	3.18329e-05	27.3582	2.42389e-06	-0.147333	-0.319667
PRR14-H VS PRR14-L	NOXA1	3.18409e-05	27.3529	2.42846e-06	-1.00967	-0.232
PRR14-H VS PRR14-L	CNOT3	3.18731e-05	27.3453	2.43488e-06	-0.108	0.201667
PRR14-H VS PRR14-L	MON1B	3.20277e-05	27.3293	2.44868e-06	0.286333	-0.124333
PRR14-H VS PRR14-L	TBC1D3B	3.21001e-05	27.5314	2.4562e-06	-0.571724	0.168667
PRR14-H VS PRR14-L	NCOA2	3.22301e-05	27.3067	2.46815e-06	0.206667	-1.049
PRR14-H VS PRR14-L	NCEH1	3.23386e-05	27.2925	2.48048e-06	0.765333	0.415667
PRR14-H VS PRR14-L	PEX26	3.23453e-05	27.2942	2.47899e-06	0.348667	-0.134667
PRR14-H VS PRR14-L	TWF2	3.23878e-05	27.2859	2.48626e-06	-0.044	0.07
PRR14-H VS PRR14-L	HDAC7	3.25891e-05	27.266	2.50374e-06	-0.433	-0.175
PRR14-H VS PRR14-L	MTERFD1	3.27386e-05	27.2506	2.51726e-06	0.0643333	0.352333
PRR14-H VS PRR14-L	LOC100289341	3.28644e-05	27.2374	2.52897e-06	-0.406333	0.149333
PRR14-H VS PRR14-L	MTX1	3.29038e-05	27.2317	2.53404e-06	-0.154333	0.485333
PRR14-H VS PRR14-L	LRWD1	3.34964e-05	27.1787	2.58177e-06	-0.0636667	0.206667
PRR14-H VS PRR14-L	SLC30A9	3.35307e-05	27.1735	2.58649e-06	-0.114	-0.395
PRR14-H VS PRR14-L	MPZL3	3.35666e-05	27.3769	2.59135e-06	0.665667	-0.180333
PRR14-H VS PRR14-L	FNDC3A	3.38854e-05	27.139	2.61806e-06	-0.067	-0.475333
PRR14-H VS PRR14-L	CNKSR1	3.39045e-05	27.1351	2.62165e-06	-0.482333	-0.551333
PRR14-H VS PRR14-L	PPP1R14B	3.41179e-05	27.115	2.64026e-06	0.143667	0.772333
PRR14-H VS PRR14-L	NAA50	3.41306e-05	27.1117	2.64337e-06	0.342667	0.0673333
PRR14-H VS PRR14-L	SCNM1	3.42689e-05	27.0979	2.65621e-06	-0.054	0.376333
PRR14-H VS PRR14-L	TUBGCP4	3.45881e-05	27.0693	2.6831e-06	0.113667	-0.260667
PRR14-H VS PRR14-L	C16orf63	3.47855e-05	27.0509	2.70057e-06	-0.201333	0.0533333
PRR14-H VS PRR14-L	ATPAF2	3.49016e-05	27.0392	2.71175e-06	-0.500333	-0.183
PRR14-H VS PRR14-L	TRIP10	3.49367e-05	27.0341	2.71664e-06	-0.0163333	0.076
PRR14-H VS PRR14-L	TIAF1	3.49893e-05	27.0276	2.72291e-06	0.339333	0.978667
PRR14-H VS PRR14-L	CHERP	3.50366e-05	27.0215	2.72877e-06	-0.168333	0.0136667
PRR14-H VS PRR14-L	TRIM28	3.50861e-05	27.0129	2.73698e-06	-0.148667	0.229667
PRR14-H VS PRR14-L	FRS2	3.51072e-05	27.0135	2.73644e-06	-0.42	-0.651
PRR14-H VS PRR14-L	MIB1	3.54102e-05	26.9846	2.76446e-06	-0.1	-0.398
PRR14-H VS PRR14-L	TMEM223	3.54115e-05	26.9822	2.76677e-06	-0.314333	0.338667
PRR14-H VS PRR14-L	BAZ2A	3.55362e-05	26.9633	2.78533e-06	0.107333	-0.253333
PRR14-H VS PRR14-L	CDK5	3.55388e-05	26.9698	2.77892e-06	-0.148667	0.0163333
PRR14-H VS PRR14-L	STRN3	3.55442e-05	26.9649	2.78376e-06	0.172333	0.069
PRR14-H VS PRR14-L	ZNF829	3.55505e-05	26.9666	2.78204e-06	0.0343333	-0.439655
PRR14-H VS PRR14-L	TMEM11	3.55782e-05	26.9577	2.79083e-06	0.104667	0.325172
PRR14-H VS PRR14-L	XPO6	3.56823e-05	26.9472	2.80122e-06	-0.049	0.112333
PRR14-H VS PRR14-L	HOXC6	3.58599e-05	26.9309	2.81739e-06	-0.394667	0.322667
PRR14-H VS PRR14-L	LRP6	3.64414e-05	26.8831	2.86534e-06	-0.378333	-0.569333
PRR14-H VS PRR14-L	C5orf15	3.66275e-05	26.8664	2.88225e-06	-0.253	-0.260667
PRR14-H VS PRR14-L	SKIV2L2	3.69642e-05	26.9383	2.91104e-06	-0.0776667	-0.103333
PRR14-H VS PRR14-L	ZNF775	3.70181e-05	26.8319	2.91758e-06	-0.941333	-0.288667
PRR14-H VS PRR14-L	SEPHS2	3.71038e-05	26.8232	2.92664e-06	0.426333	0.683
PRR14-H VS PRR14-L	ZNF570	3.71496e-05	26.8174	2.93256e-06	0.167667	-0.340667
PRR14-H VS PRR14-L	LSM7	3.72747e-05	26.8057	2.94475e-06	-0.232667	0.375
PRR14-H VS PRR14-L	COPB2	3.73462e-05	26.7981	2.95272e-06	0.327	0.231333
PRR14-H VS PRR14-L	HMBS	3.74047e-05	26.7914	2.95966e-06	-0.016	0.264333
PRR14-H VS PRR14-L	ZMAT3	3.74625e-05	26.7848	2.96656e-06	0.284667	-0.342667
PRR14-H VS PRR14-L	LOC100270746	3.7502e-05	26.7796	2.97203e-06	-0.204667	0.194
PRR14-H VS PRR14-L	LOC113230	3.7693e-05	26.7609	2.99184e-06	-0.312	-0.105333
PRR14-H VS PRR14-L	CLK2	3.77014e-05	26.7624	2.99017e-06	-0.461667	0.123
PRR14-H VS PRR14-L	ERCC8	3.77129e-05	26.7572	2.99576e-06	0.088	-0.027
PRR14-H VS PRR14-L	ATG4B	3.79531e-05	26.7348	3.01956e-06	-0.0826667	0.069
PRR14-H VS PRR14-L	PTPN6	3.79781e-05	26.7351	3.01919e-06	-0.184667	0.0686667
PRR14-H VS PRR14-L	MTCP1NB	3.8064e-05	26.7243	3.03074e-06	-0.101333	0.265
PRR14-H VS PRR14-L	ANKRD13D	3.80753e-05	26.7213	3.03401e-06	-0.176	0.243333
PRR14-H VS PRR14-L	SLC41A2	3.83236e-05	26.7007	3.05618e-06	0.886667	0.333333
PRR14-H VS PRR14-L	TMEM106B	3.87139e-05	26.6699	3.08971e-06	0.115667	-0.443
PRR14-H VS PRR14-L	CCDC85B	3.8848e-05	26.658	3.10282e-06	-0.7	0.315667
PRR14-H VS PRR14-L	EFNA3	3.88734e-05	26.6539	3.10727e-06	0.652667	1.54867
PRR14-H VS PRR14-L	BCL7B	3.89543e-05	26.6459	3.11615e-06	-0.0103333	0.120667
PRR14-H VS PRR14-L	SLC7A1	3.93525e-05	26.615	3.15045e-06	0.307	-0.13
PRR14-H VS PRR14-L	EIF3CL	3.93878e-05	26.6103	3.15572e-06	-0.217667	0.203333
PRR14-H VS PRR14-L	PCGF2	3.94639e-05	26.6026	3.16427e-06	-0.372667	0.846667
PRR14-H VS PRR14-L	SPTBN1	3.95339e-05	26.5954	3.17234e-06	0.0666667	-0.350667
PRR14-H VS PRR14-L	NLGN2	3.96325e-05	26.5862	3.18271e-06	-0.562	-0.389
PRR14-H VS PRR14-L	AKT1S1	3.9916e-05	26.564	3.20796e-06	-0.0116667	0.202667
PRR14-H VS PRR14-L	CYBB	4.02227e-05	26.5402	3.2351e-06	0.573667	-0.0753333
PRR14-H VS PRR14-L	TMEM161A	4.02605e-05	26.5332	3.24315e-06	-0.089	0.0466667
PRR14-H VS PRR14-L	NUS1	4.02698e-05	26.5347	3.24139e-06	0.436333	0.203333
PRR14-H VS PRR14-L	TUSC1	4.02808e-05	26.5296	3.24728e-06	-0.464667	0.115
PRR14-H VS PRR14-L	CDK2AP2	4.03435e-05	26.5231	3.25484e-06	0.254	0.849
PRR14-H VS PRR14-L	GADD45GIP1	4.04321e-05	26.5147	3.2645e-06	-0.135667	0.36
PRR14-H VS PRR14-L	TAF1	4.09905e-05	26.4739	3.31213e-06	-0.004	-0.333333
PRR14-H VS PRR14-L	MDN1	4.15143e-05	26.436	3.35703e-06	0.228	-0.351333
PRR14-H VS PRR14-L	TBK1	4.15868e-05	26.4289	3.36548e-06	0.061	-0.0416667
PRR14-H VS PRR14-L	ERAP1	4.16815e-05	26.4204	3.37574e-06	-0.0366667	-0.258667
PRR14-H VS PRR14-L	C1orf122	4.16926e-05	26.4174	3.37922e-06	0.0943103	0.408333
PRR14-H VS PRR14-L	RPL29	4.21299e-05	26.3859	3.41728e-06	-0.366667	0.147667
PRR14-H VS PRR14-L	DAAM1	4.23876e-05	26.3666	3.44082e-06	0.669	-0.022
PRR14-H VS PRR14-L	DYRK4	4.25154e-05	26.356	3.45383e-06	-0.591667	-0.00233333
PRR14-H VS PRR14-L	SLC30A4	4.27045e-05	26.438	3.47184e-06	-0.06	-0.612
PRR14-H VS PRR14-L	UBXN1	4.27439e-05	26.3366	3.4777e-06	-0.505333	0.0553333
PRR14-H VS PRR14-L	TMEM86B	4.31985e-05	26.3048	3.51738e-06	-0.306667	0.203667
PRR14-H VS PRR14-L	MAMSTR	4.31996e-05	26.3004	3.52283e-06	-0.53	-0.141667
PRR14-H VS PRR14-L	RASA1	4.32232e-05	26.301	3.52207e-06	0.0666667	-0.475333
PRR14-H VS PRR14-L	TTC15	4.34029e-05	26.2851	3.5421e-06	-0.126	0.204
PRR14-H VS PRR14-L	GPR137	4.34633e-05	26.279	3.54973e-06	-0.00266667	0.131667
PRR14-H VS PRR14-L	SNHG12	4.35556e-05	26.2709	3.55997e-06	-0.315	-0.0216667
PRR14-H VS PRR14-L	EAF1	4.36419e-05	26.2633	3.56974e-06	0.172667	-0.164
PRR14-H VS PRR14-L	SFRS8	4.36438e-05	26.261	3.57261e-06	-0.189333	-0.145333
PRR14-H VS PRR14-L	USP37	4.37645e-05	26.2511	3.58521e-06	0.028	-0.316333
PRR14-H VS PRR14-L	C17orf90	4.38605e-05	26.2428	3.5958e-06	-0.478667	0.264
PRR14-H VS PRR14-L	AKR7L	4.39552e-05	26.2346	3.60629e-06	-1.13964	-0.138667
PRR14-H VS PRR14-L	CSNK2B	4.40987e-05	26.2213	3.62354e-06	0.0413333	0.281667
PRR14-H VS PRR14-L	CRAT	4.41158e-05	26.2223	3.6222e-06	0.762	1.26167
PRR14-H VS PRR14-L	RIN1	4.42347e-05	26.2105	3.63746e-06	-0.645333	-0.304
PRR14-H VS PRR14-L	ZNRF3	4.42584e-05	26.2069	3.64216e-06	-0.234333	-0.220667
PRR14-H VS PRR14-L	C11orf84	4.45052e-05	26.1891	3.66523e-06	0.213	0.541666
PRR14-H VS PRR14-L	BTBD12	4.46848e-05	26.1757	3.6828e-06	-0.0826667	0.214
PRR14-H VS PRR14-L	RUNDC2A	4.49037e-05	26.1599	3.70363e-06	0.383	-0.505667
PRR14-H VS PRR14-L	ARHGEF1	4.49522e-05	26.1548	3.71042e-06	-0.316333	-0.085
PRR14-H VS PRR14-L	LENG9	4.49837e-05	26.1486	3.71861e-06	0.003	0.556667
PRR14-H VS PRR14-L	ROD1	4.49895e-05	26.1503	3.71629e-06	0.257	-0.212667
PRR14-H VS PRR14-L	TOMM6	4.5067e-05	26.1413	3.72829e-06	-0.0316667	0.338
PRR14-H VS PRR14-L	EPN1	4.5326e-05	26.1189	3.75817e-06	-0.275333	0.0960004
PRR14-H VS PRR14-L	EVI5	4.53562e-05	26.1192	3.75785e-06	0.00933333	-0.345
PRR14-H VS PRR14-L	RFC1	4.53714e-05	26.1203	3.75629e-06	-0.251333	-0.387
PRR14-H VS PRR14-L	ACTR2	4.54009e-05	26.1122	3.76719e-06	0.448333	0.282333
PRR14-H VS PRR14-L	PTMA	4.58698e-05	26.0813	3.80895e-06	-0.0286667	0.49
PRR14-H VS PRR14-L	C14orf79	4.59522e-05	26.0742	3.81865e-06	-0.61	0.182333
PRR14-H VS PRR14-L	NACC1	4.66481e-05	26.03	3.87937e-06	0.243333	0.297
PRR14-H VS PRR14-L	EIF5A	4.67158e-05	26.0238	3.8879e-06	-0.0462069	0.208667
PRR14-H VS PRR14-L	CKS2	4.6922e-05	26.0094	3.90798e-06	0.181	0.576
PRR14-H VS PRR14-L	KLF11	4.69927e-05	25.999	3.92263e-06	0.341	0.0306667
PRR14-H VS PRR14-L	SNRPD2	4.69932e-05	26.001	3.91975e-06	-0.0600005	0.307333
PRR14-H VS PRR14-L	ATF7IP	4.7025e-05	26.0012	3.91948e-06	0.210667	-0.099
PRR14-H VS PRR14-L	ATP11C	4.7253e-05	25.9814	3.94728e-06	0.310333	0.181
PRR14-H VS PRR14-L	MTMR11	4.75824e-05	25.9599	3.97776e-06	-0.937333	-0.694
PRR14-H VS PRR14-L	TXNL4A	4.77686e-05	25.9448	3.99926e-06	-0.224333	0.430333
PRR14-H VS PRR14-L	ZNF275	4.77705e-05	25.9468	3.99645e-06	-0.0133333	-0.255
PRR14-H VS PRR14-L	CDK17	4.78912e-05	25.9356	4.0125e-06	-0.222	-0.455667
PRR14-H VS PRR14-L	C19orf29	4.79111e-05	25.9323	4.01714e-06	-0.239333	0.0296667
PRR14-H VS PRR14-L	MPHOSPH9	4.80508e-05	25.9221	4.03184e-06	0.409667	-0.0896667
PRR14-H VS PRR14-L	KIAA1430	4.80658e-05	25.9192	4.03608e-06	-0.172667	-0.422667
PRR14-H VS PRR14-L	ASH1L	4.83175e-05	25.9025	4.06022e-06	-0.247333	-0.534667
PRR14-H VS PRR14-L	OBFC2B	4.84218e-05	25.8944	4.07199e-06	-0.0603333	0.410667
PRR14-H VS PRR14-L	MAP3K11	4.8488e-05	25.8886	4.08057e-06	-0.228621	0.168667
PRR14-H VS PRR14-L	AAAS	4.86576e-05	25.8767	4.09787e-06	-0.233333	0.107
PRR14-H VS PRR14-L	MSH5	4.88264e-05	25.865	4.11511e-06	-0.603	0.139333
PRR14-H VS PRR14-L	RAD1	4.91322e-05	25.8455	4.14394e-06	0.346667	0.078
PRR14-H VS PRR14-L	SFRS16	4.92855e-05	25.8347	4.15993e-06	-0.385333	-0.0453333
PRR14-H VS PRR14-L	FZD5	4.95214e-05	25.8194	4.18291e-06	0.209	0.0103333
PRR14-H VS PRR14-L	C22orf27	4.99045e-05	25.7958	4.21838e-06	0.175333	0.630667
PRR14-H VS PRR14-L	TRUB2	4.99054e-05	25.7916	4.22465e-06	0.0153333	0.117
PRR14-H VS PRR14-L	AP4M1	4.9918e-05	25.793	4.22261e-06	-0.123667	0.172
PRR14-H VS PRR14-L	ZNF787	5.02871e-05	25.7683	4.26009e-06	-0.138333	0.388667
PRR14-H VS PRR14-L	SMARCAD1	5.04196e-05	25.7589	4.27444e-06	0.0126667	-0.276667
PRR14-H VS PRR14-L	ZNF524	5.04342e-05	25.7561	4.27881e-06	-0.310333	0.282333
PRR14-H VS PRR14-L	KAL1	5.06224e-05	25.7437	4.29792e-06	-0.0243333	-0.375333
PRR14-H VS PRR14-L	ARHGAP12	5.08228e-05	25.7286	4.32125e-06	0.0816667	-0.276667
PRR14-H VS PRR14-L	CTNNB1	5.08381e-05	25.7298	4.31939e-06	-0.103667	-0.489
PRR14-H VS PRR14-L	SLC26A2	5.10339e-05	25.715	4.34236e-06	-0.0366667	-0.261667
PRR14-H VS PRR14-L	HSPA13	5.11093e-05	25.7088	4.35196e-06	-0.009	-0.299
PRR14-H VS PRR14-L	PTBP1	5.11171e-05	25.7064	4.3558e-06	-0.0653333	0.149667
PRR14-H VS PRR14-L	EPC1	5.17355e-05	25.6708	4.41171e-06	-0.039	-0.307
PRR14-H VS PRR14-L	C14orf93	5.18782e-05	25.657	4.43354e-06	-0.507667	-0.126333
PRR14-H VS PRR14-L	RASA2	5.1883e-05	25.6608	4.4275e-06	0.107	-0.619667
PRR14-H VS PRR14-L	AGAP4	5.18844e-05	25.6547	4.43729e-06	-0.479333	-0.0923333
PRR14-H VS PRR14-L	D2HGDH	5.19101e-05	25.6574	4.43304e-06	-0.261	0.283
PRR14-H VS PRR14-L	IRF7	5.1943e-05	25.6495	4.44553e-06	-0.103	0.314667
PRR14-H VS PRR14-L	PAFAH1B3	5.23167e-05	25.6275	4.48076e-06	-0.149	0.112333
PRR14-H VS PRR14-L	MXD3	5.2623e-05	25.6072	4.51353e-06	0.106667	0.629667
PRR14-H VS PRR14-L	ERLIN1	5.26537e-05	25.6076	4.51289e-06	-0.0856667	-0.140667
PRR14-H VS PRR14-L	MED14	5.27157e-05	25.6003	4.52475e-06	0.262333	-0.091
PRR14-H VS PRR14-L	PDS5A	5.28151e-05	25.5931	4.53657e-06	0.0343333	-0.255667
PRR14-H VS PRR14-L	ACER2	5.28358e-05	25.59	4.54163e-06	0.0466667	-0.666667
PRR14-H VS PRR14-L	C1orf113	5.29599e-05	25.5814	4.55558e-06	-0.983793	-0.614
PRR14-H VS PRR14-L	TGOLN2	5.31266e-05	25.6621	4.57322e-06	-0.0823333	-0.426667
PRR14-H VS PRR14-L	UTP20	5.35913e-05	25.5444	4.61656e-06	0.328667	-0.305333
PRR14-H VS PRR14-L	FGL2	5.3702e-05	25.5347	4.63276e-06	0.116667	-0.243333
PRR14-H VS PRR14-L	PAQR6	5.3736e-05	25.5349	4.63235e-06	-0.368148	0.449667
PRR14-H VS PRR14-L	ZNF653	5.38438e-05	25.5253	4.64834e-06	-0.436	0.001
PRR14-H VS PRR14-L	C9orf119	5.38874e-05	25.5211	4.65545e-06	-0.044	0.208
PRR14-H VS PRR14-L	C19orf25	5.45989e-05	25.4786	4.72709e-06	-0.181333	0.103667
PRR14-H VS PRR14-L	POLD1	5.45997e-05	25.4806	4.72376e-06	-0.174	0.121667
PRR14-H VS PRR14-L	IPP	5.46218e-05	25.4815	4.72229e-06	0.02	-0.322333
PRR14-H VS PRR14-L	TAF10	5.47655e-05	25.4682	4.74492e-06	-0.142667	0.399667
PRR14-H VS PRR14-L	MMADHC	5.50515e-05	25.4497	4.77653e-06	0.188333	0.009
PRR14-H VS PRR14-L	DFNB31	5.50556e-05	25.4515	4.77347e-06	-0.398667	-0.326333
PRR14-H VS PRR14-L	PCYT1A	5.53228e-05	25.4341	4.8035e-06	0.468333	0.132667
PRR14-H VS PRR14-L	TECR	5.54607e-05	25.4252	4.81893e-06	-0.328667	-0.114334
PRR14-H VS PRR14-L	FAM171B	5.54835e-05	25.4201	4.8278e-06	-0.427666	-0.303666
PRR14-H VS PRR14-L	ATP13A1	5.55016e-05	25.4172	4.83282e-06	0.192667	0.116667
PRR14-H VS PRR14-L	TMX4	5.55167e-05	25.4204	4.82724e-06	0.331333	0.217333
PRR14-H VS PRR14-L	CC2D1A	5.58715e-05	25.3967	4.8685e-06	-0.142667	-0.184667
PRR14-H VS PRR14-L	RNF207	5.60822e-05	25.3843	4.89034e-06	-1.35567	-0.358333
PRR14-H VS PRR14-L	PRKAA1	5.62587e-05	25.3736	4.90922e-06	0.833666	0.184333
PRR14-H VS PRR14-L	FAM98C	5.63085e-05	25.3692	4.91707e-06	-0.220333	-0.210333
PRR14-H VS PRR14-L	TRIP11	5.63215e-05	25.3666	4.9217e-06	0.298333	-0.0326667
PRR14-H VS PRR14-L	NFATC4	5.65024e-05	25.3537	4.94453e-06	-0.631333	-0.305333
PRR14-H VS PRR14-L	SIRT3	5.65094e-05	25.3554	4.94163e-06	-0.471333	-0.198
PRR14-H VS PRR14-L	GTF2H4	5.66202e-05	25.346	4.95836e-06	-0.032	0.0883333
PRR14-H VS PRR14-L	EPRS	5.67857e-05	25.334	4.9799e-06	0.296667	0.064
PRR14-H VS PRR14-L	DMAP1	5.68028e-05	25.3233	4.99904e-06	-0.359667	-0.0326667
PRR14-H VS PRR14-L	CNTNAP1	5.68154e-05	25.3345	4.97898e-06	-0.627333	-0.307667
PRR14-H VS PRR14-L	RILPL1	5.68204e-05	25.3264	4.99353e-06	-0.342	-0.219333
PRR14-H VS PRR14-L	ANAPC1	5.68211e-05	25.3244	4.99712e-06	0.295333	-0.363667
PRR14-H VS PRR14-L	PRKCDBP	5.68352e-05	25.3276	4.9913e-06	-0.441	0.114667
PRR14-H VS PRR14-L	C1orf93	5.68712e-05	25.3278	4.99093e-06	-0.339655	0.032
PRR14-H VS PRR14-L	NIPBL	5.69895e-05	25.3123	5.01901e-06	0.155	-0.287333
PRR14-H VS PRR14-L	HMG20B	5.7142e-05	25.3029	5.03599e-06	-0.0563333	0.333333
PRR14-H VS PRR14-L	TMOD2	5.71798e-05	25.2991	5.04287e-06	-0.420333	-0.486
PRR14-H VS PRR14-L	KIDINS220	5.72401e-05	25.2942	5.05174e-06	-0.0643333	-0.170667
PRR14-H VS PRR14-L	C19orf62	5.73987e-05	25.2846	5.06931e-06	0.152333	0.074
PRR14-H VS PRR14-L	TNK2	5.80921e-05	25.2494	5.13416e-06	-0.598	-0.108667
PRR14-H VS PRR14-L	NUP50	5.81749e-05	25.2435	5.14509e-06	0.323667	0.137
PRR14-H VS PRR14-L	ZMYND12	5.81883e-05	25.2409	5.14989e-06	-0.906333	-0.242
PRR14-H VS PRR14-L	STAM	5.8254e-05	25.2358	5.15932e-06	0.00666667	-0.105
PRR14-H VS PRR14-L	RAB11B	5.84341e-05	25.2253	5.1789e-06	-0.387667	-0.0216667
PRR14-H VS PRR14-L	MRPL41	5.85684e-05	25.2151	5.19808e-06	0.249667	0.683333
PRR14-H VS PRR14-L	XRN2	5.85944e-05	25.2158	5.19674e-06	0.121333	0.0286667
PRR14-H VS PRR14-L	C19orf52	5.87324e-05	25.2054	5.21628e-06	-0.0956667	0.0923333
PRR14-H VS PRR14-L	SCAMP4	5.88836e-05	25.1963	5.23337e-06	-0.174667	-0.028
PRR14-H VS PRR14-L	KRTCAP2	5.897e-05	25.1884	5.24837e-06	-0.353	0.349333
PRR14-H VS PRR14-L	TNRC6B	5.90049e-05	25.1887	5.24781e-06	0.494333	0.0193333
PRR14-H VS PRR14-L	STAP2	5.90371e-05	25.1833	5.25801e-06	-0.361333	0.131
PRR14-H VS PRR14-L	ACTB	5.90727e-05	25.1797	5.26485e-06	0.215333	0.426333
PRR14-H VS PRR14-L	WBP1	5.9135e-05	25.171	5.28142e-06	-0.199667	0.31
PRR14-H VS PRR14-L	GATSL3	5.91486e-05	25.1743	5.27529e-06	-0.150333	0.214667
PRR14-H VS PRR14-L	BGLAP	5.91524e-05	25.2571	5.28664e-06	-0.575	-0.00366667
PRR14-H VS PRR14-L	PLIN5	5.91575e-05	25.3532	5.27976e-06	-2.60818	-1.37462
PRR14-H VS PRR14-L	TNFRSF12A	5.91852e-05	25.1648	5.29326e-06	0.249	0.442667
PRR14-H VS PRR14-L	TMEM170B	5.92729e-05	25.1588	5.30478e-06	-0.236552	-1.008
PRR14-H VS PRR14-L	SGK196	5.95957e-05	25.519	5.33737e-06	0.587667	-0.633214
PRR14-H VS PRR14-L	ZNF292	5.96206e-05	25.135	5.35071e-06	0.200333	-0.0576667
PRR14-H VS PRR14-L	NPDC1	5.9622e-05	25.1387	5.34343e-06	-0.29	0.0723332
PRR14-H VS PRR14-L	NOTCH2	5.9632e-05	25.1364	5.34803e-06	0.066	-0.316667
PRR14-H VS PRR14-L	FAM193B	5.9643e-05	25.1301	5.36013e-06	-0.358667	-0.0463333
PRR14-H VS PRR14-L	NUDT21	5.96753e-05	25.1305	5.35933e-06	0.0166667	-0.071
PRR14-H VS PRR14-L	PTPRN2	6.01818e-05	25.1033	5.41229e-06	0.196666	0.18
PRR14-H VS PRR14-L	COLQ	6.03258e-05	25.0948	5.42898e-06	-0.757333	0.0806667
PRR14-H VS PRR14-L	DYNC1H1	6.0818e-05	25.0704	5.47705e-06	0.384333	0.153
PRR14-H VS PRR14-L	FAM169A	6.15969e-05	25.0333	5.55103e-06	-0.478667	-1.039
PRR14-H VS PRR14-L	AP1G2	6.25117e-05	24.9907	5.63735e-06	-0.157	-0.0743333
PRR14-H VS PRR14-L	RNGTT	6.2764e-05	24.9777	5.664e-06	0.343333	0.109
PRR14-H VS PRR14-L	TIMM8B	6.27658e-05	24.9738	5.67196e-06	0.168	0.539
PRR14-H VS PRR14-L	C11orf49	6.27719e-05	24.9754	5.66861e-06	-0.777	-0.245
PRR14-H VS PRR14-L	MFSD10	6.30333e-05	24.9583	5.70396e-06	-0.261667	0.0916667
PRR14-H VS PRR14-L	PRPF4B	6.30747e-05	24.9584	5.7038e-06	0.217	-0.131667
PRR14-H VS PRR14-L	KIAA1958	6.30871e-05	24.954	5.71275e-06	0.346	-0.45
PRR14-H VS PRR14-L	KRI1	6.31165e-05	24.9508	5.71934e-06	-0.477	0.000666667
PRR14-H VS PRR14-L	LOC143666	6.31219e-05	24.9487	5.72374e-06	-0.607037	0.460345
PRR14-H VS PRR14-L	RASSF8	6.33376e-05	24.9374	5.74724e-06	-0.545	-0.822667
PRR14-H VS PRR14-L	HMGXB4	6.33821e-05	24.9336	5.75521e-06	0.303333	0.107
PRR14-H VS PRR14-L	PAFAH1B1	6.37614e-05	24.9152	5.79361e-06	0.007	-0.378333
PRR14-H VS PRR14-L	HEATR5B	6.37654e-05	24.9113	5.80189e-06	-0.0166667	-0.266333
PRR14-H VS PRR14-L	ABHD14A	6.37954e-05	24.9119	5.80066e-06	-0.532333	-0.111
PRR14-H VS PRR14-L	C4orf12	6.38323e-05	25.1787	5.81195e-06	-0.0931034	-0.720714
PRR14-H VS PRR14-L	MAPK3	6.39185e-05	24.9009	5.82376e-06	-0.345667	0.0313333
PRR14-H VS PRR14-L	MIOS	6.39582e-05	24.8973	5.83135e-06	0.346	-0.028
PRR14-H VS PRR14-L	TMEM87B	6.39942e-05	24.8939	5.83861e-06	0.334333	-0.0873333
PRR14-H VS PRR14-L	HDAC11	6.40016e-05	24.8917	5.84326e-06	-0.945	-0.602333
PRR14-H VS PRR14-L	ZBTB45	6.41245e-05	24.8845	5.85846e-06	-0.330667	0.251
PRR14-H VS PRR14-L	VEGFB	6.42337e-05	24.8761	5.87642e-06	-0.259667	-0.143333
PRR14-H VS PRR14-L	C9orf116	6.42756e-05	24.8762	5.87626e-06	-0.978	-0.237667
PRR14-H VS PRR14-L	SRM	6.4307e-05	24.8711	5.88712e-06	0.254	0.568333
PRR14-H VS PRR14-L	FAM13A	6.43729e-05	24.8664	5.89715e-06	0.733	0.08
PRR14-H VS PRR14-L	RALY	6.44175e-05	24.8626	5.90524e-06	0.117667	0.408333
PRR14-H VS PRR14-L	AMDHD2	6.46443e-05	24.8511	5.93004e-06	-0.262	0.236333
PRR14-H VS PRR14-L	FAM108A1	6.47832e-05	24.8433	5.9468e-06	-0.192	0.185667
PRR14-H VS PRR14-L	PMVK	6.50968e-05	24.8281	5.97964e-06	-0.435	0.216
PRR14-H VS PRR14-L	RAB13	6.53748e-05	24.8145	6.00924e-06	-0.398	0.0906667
PRR14-H VS PRR14-L	ITPR2	6.54199e-05	24.8107	6.01744e-06	-0.447333	-0.701667
PRR14-H VS PRR14-L	OS9	6.55587e-05	24.803	6.03428e-06	0.0806667	0.0436667
PRR14-H VS PRR14-L	RAB8A	6.56296e-05	24.7982	6.04489e-06	-0.0466667	0.0873333
PRR14-H VS PRR14-L	DEDD2	6.61008e-05	24.7766	6.0924e-06	0.0583333	0.103667
PRR14-H VS PRR14-L	ZC3HC1	6.61125e-05	24.7724	6.10169e-06	-0.186333	0.00566667
PRR14-H VS PRR14-L	TSEN34	6.61344e-05	24.7734	6.09959e-06	-0.260333	0.151667
PRR14-H VS PRR14-L	ZSWIM4	6.62024e-05	24.7668	6.11409e-06	0.177	0.295333
PRR14-H VS PRR14-L	C1orf66	6.66033e-05	24.7484	6.15525e-06	-0.412069	-0.0623333
PRR14-H VS PRR14-L	LHPP	6.6693e-05	24.7391	6.17597e-06	-0.0816667	0.297
PRR14-H VS PRR14-L	MPHOSPH8	6.67318e-05	24.7357	6.1837e-06	-0.111667	-0.328667
PRR14-H VS PRR14-L	GTF2H3	6.67347e-05	24.7393	6.17568e-06	0.0913333	-0.371333
PRR14-H VS PRR14-L	ODC1	6.67386e-05	24.7409	6.1719e-06	0.421667	0.715
PRR14-H VS PRR14-L	MPV17L	6.71641e-05	24.7161	6.22793e-06	0.0588883	-0.0324142
PRR14-H VS PRR14-L	SLC25A39	6.71808e-05	24.7135	6.23366e-06	-0.243333	-0.00799947
PRR14-H VS PRR14-L	ZNF611	6.77206e-05	24.686	6.29636e-06	0.105667	-0.32
PRR14-H VS PRR14-L	CTDSP1	6.77258e-05	24.6895	6.28843e-06	-0.230333	-0.146
PRR14-H VS PRR14-L	MRPL18	6.77316e-05	24.6874	6.29318e-06	0.231	0.502
PRR14-H VS PRR14-L	C6orf89	6.79529e-05	24.6748	6.32218e-06	-0.219333	-0.379667
PRR14-H VS PRR14-L	IFRD2	6.8275e-05	24.6599	6.35639e-06	-0.0993333	-0.084
PRR14-H VS PRR14-L	C19orf70	6.83418e-05	24.6554	6.36686e-06	-0.371333	0.142
PRR14-H VS PRR14-L	C19orf60	6.84512e-05	24.6492	6.3813e-06	-0.223	0.135
PRR14-H VS PRR14-L	NDUFAF3	6.87737e-05	24.6344	6.41563e-06	-0.377333	0.067
PRR14-H VS PRR14-L	PI4KA	6.88506e-05	24.6295	6.42708e-06	0.333667	-0.054
PRR14-H VS PRR14-L	CYP2E1	6.89802e-05	24.9853	6.44347e-06	-0.785294	-0.210769
PRR14-H VS PRR14-L	DVL1	6.90082e-05	24.6196	6.45036e-06	-0.395	0.146333
PRR14-H VS PRR14-L	SLC9A6	6.91731e-05	24.6112	6.47007e-06	0.213	-0.034
PRR14-H VS PRR14-L	BRWD3	6.98746e-05	24.5817	6.54003e-06	0.253667	-0.175667
PRR14-H VS PRR14-L	SNX30	7.056e-05	24.553	6.60857e-06	0.194333	-0.266667
PRR14-H VS PRR14-L	PQBP1	7.08515e-05	24.5381	6.64466e-06	-0.200333	0.345333
PRR14-H VS PRR14-L	USP16	7.08851e-05	24.5386	6.64342e-06	0.123667	-0.031
PRR14-H VS PRR14-L	GTPBP8	7.20058e-05	24.4919	6.7574e-06	0.329667	0.128333
PRR14-H VS PRR14-L	CD84	7.20127e-05	24.488	6.76699e-06	0.851667	-0.023
PRR14-H VS PRR14-L	TRIM44	7.20219e-05	24.4895	6.76337e-06	-0.0866667	-0.707
PRR14-H VS PRR14-L	HSF4	7.21775e-05	24.4799	6.78695e-06	-0.391667	-0.0536667
PRR14-H VS PRR14-L	SCRN2	7.22333e-05	24.476	6.79669e-06	-0.712667	-0.318333
PRR14-H VS PRR14-L	ZNFX1	7.23406e-05	24.4701	6.81127e-06	0.264333	0.0443333
PRR14-H VS PRR14-L	FOXN2	7.24221e-05	24.4652	6.82345e-06	0.123	-0.235333
PRR14-H VS PRR14-L	PYCRL	7.24595e-05	24.462	6.83147e-06	-0.341333	0.359333
PRR14-H VS PRR14-L	SNX18	7.26199e-05	24.4541	6.8511e-06	0.074	-0.0716667
PRR14-H VS PRR14-L	SCAF1	7.28651e-05	24.4413	6.88329e-06	-0.285667	0.018
PRR14-H VS PRR14-L	WASH2P	7.28716e-05	24.4428	6.87938e-06	-0.313333	0.096
PRR14-H VS PRR14-L	RPS15	7.28857e-05	24.4387	6.88977e-06	-0.313667	0.381
PRR14-H VS PRR14-L	S100A11	7.31446e-05	24.4272	6.91878e-06	0.361	0.884333
PRR14-H VS PRR14-L	KPNA4	7.32736e-05	24.4206	6.93553e-06	0.417333	0.183667
PRR14-H VS PRR14-L	ZNF619	7.33029e-05	24.4177	6.94286e-06	-0.364	-0.952333
PRR14-H VS PRR14-L	C14orf106	7.36189e-05	24.4041	6.97735e-06	0.227667	-0.087
PRR14-H VS PRR14-L	IGFALS	7.38189e-05	24.8501	7.0009e-06	-0.620715	-0.700001
PRR14-H VS PRR14-L	STRN4	7.44249e-05	24.3707	7.06299e-06	-0.089	-0.0393333
PRR14-H VS PRR14-L	SUZ12	7.45376e-05	24.3647	7.07832e-06	0.0373333	-0.301667
PRR14-H VS PRR14-L	C22orf28	7.51166e-05	24.3418	7.13797e-06	0.322333	0.179333
PRR14-H VS PRR14-L	ERN1	7.57512e-05	24.3169	7.20297e-06	0.367333	-0.736667
PRR14-H VS PRR14-L	IER5L	7.6018e-05	24.3055	7.23307e-06	0.140333	0.582333
PRR14-H VS PRR14-L	KREMEN2	7.61805e-05	25.1882	7.25326e-06	0.73931	1.63607
PRR14-H VS PRR14-L	ABHD11	7.62292e-05	24.2944	7.26263e-06	0.565333	0.611667
PRR14-H VS PRR14-L	BRF1	7.62994e-05	24.2901	7.27405e-06	-0.252333	0.132333
PRR14-H VS PRR14-L	YLPM1	7.64131e-05	24.2842	7.28965e-06	0.0266667	-0.128667
PRR14-H VS PRR14-L	ATP5I	7.64608e-05	24.2807	7.29895e-06	-0.234	0.218667
PRR14-H VS PRR14-L	PRR7	7.6488e-05	24.5375	7.30629e-06	-0.623667	0.659667
PRR14-H VS PRR14-L	ARMC8	7.64909e-05	24.269	7.33031e-06	-0.106333	-0.190333
PRR14-H VS PRR14-L	CEP164	7.65397e-05	24.269	7.33024e-06	-0.390333	-0.003
PRR14-H VS PRR14-L	PSMC3IP	7.65814e-05	24.2693	7.32948e-06	-0.488	0.112333
PRR14-H VS PRR14-L	MICALCL	7.6592e-05	24.2725	7.32098e-06	-0.177	-0.743
PRR14-H VS PRR14-L	EIF4G2	7.66258e-05	24.2695	7.32897e-06	0.393	-0.00333333
PRR14-H VS PRR14-L	HAUS7	7.84956e-05	24.1965	7.52731e-06	0.347667	0.402667
PRR14-H VS PRR14-L	FAM13B	7.8538e-05	24.1915	7.54114e-06	0.007	-0.482333
PRR14-H VS PRR14-L	PAK4	7.85427e-05	24.1931	7.5367e-06	0.401	0.231667
PRR14-H VS PRR14-L	ATP6V1F	7.86606e-05	24.1855	7.55779e-06	0.0203329	0.333333
PRR14-H VS PRR14-L	NHSL2	7.88614e-05	24.2592	7.58198e-06	0.370333	-0.123333
PRR14-H VS PRR14-L	ACBD4	7.93044e-05	24.1597	7.6295e-06	-1.416	-1.031
PRR14-H VS PRR14-L	SPPL2A	8.03823e-05	24.121	7.73819e-06	0.417	0.204666
PRR14-H VS PRR14-L	NEK1	8.04208e-05	24.118	7.74689e-06	-0.231	-0.421333
PRR14-H VS PRR14-L	NDUFA3	8.04708e-05	24.1145	7.7567e-06	-0.162999	0.325334
PRR14-H VS PRR14-L	ZNF500	8.09534e-05	24.0964	7.80825e-06	-0.51	-0.252
PRR14-H VS PRR14-L	PPP1CC	8.21604e-05	24.0543	7.92977e-06	0.048	-0.0446667
PRR14-H VS PRR14-L	MAF1	8.23915e-05	24.0449	7.95719e-06	-0.228333	0.141333
PRR14-H VS PRR14-L	ATP2C1	8.23986e-05	24.0429	7.963e-06	0.363667	0.185
PRR14-H VS PRR14-L	WDR54	8.27708e-05	24.0289	8.00411e-06	-0.787667	0.329667
PRR14-H VS PRR14-L	FANCG	8.28421e-05	24.0248	8.01614e-06	-0.038	0.275667
PRR14-H VS PRR14-L	FAM98B	8.28874e-05	24.0215	8.02568e-06	-0.14	-0.108333
PRR14-H VS PRR14-L	HYI	8.34765e-05	23.9988	8.09309e-06	-0.385333	-0.117333
PRR14-H VS PRR14-L	ARTN	8.35156e-05	24.2533	8.09169e-06	-1.5375	-0.825385
PRR14-H VS PRR14-L	THAP7	8.3756e-05	23.9879	8.12539e-06	-0.0286667	0.352
PRR14-H VS PRR14-L	TMF1	8.37953e-05	23.9849	8.1344e-06	0.046	-0.375333
PRR14-H VS PRR14-L	ZNF800	8.39364e-05	23.9785	8.15332e-06	0.0576667	-0.509
PRR14-H VS PRR14-L	SFMBT2	8.39387e-05	23.9767	8.15875e-06	0.990667	-0.254667
PRR14-H VS PRR14-L	KLHDC10	8.42288e-05	23.9656	8.19218e-06	-0.029	-0.651667
PRR14-H VS PRR14-L	SHISA5	8.43876e-05	23.9587	8.21286e-06	0.005	0.142
PRR14-H VS PRR14-L	GFM2	8.56779e-05	23.9157	8.34376e-06	0.168333	-0.0593333
PRR14-H VS PRR14-L	NUDT13	8.63301e-05	23.8933	8.41264e-06	-0.328333	-0.447143
PRR14-H VS PRR14-L	UBL5	8.66205e-05	23.8824	8.44632e-06	-0.0636665	0.340333
PRR14-H VS PRR14-L	CRK	8.69274e-05	23.8711	8.48164e-06	0.173333	-0.212667
PRR14-H VS PRR14-L	KIAA0754	8.69778e-05	24.032	8.49197e-06	0.636333	-0.346
PRR14-H VS PRR14-L	TYSND1	8.71153e-05	23.86	8.51621e-06	-0.252	-0.082
PRR14-H VS PRR14-L	TRAPPC3	8.71342e-05	23.8612	8.51265e-06	-0.067	0.137667
PRR14-H VS PRR14-L	SAFB	8.71577e-05	23.8535	8.53659e-06	-0.202667	0.0883333
PRR14-H VS PRR14-L	MAGOH	8.71755e-05	23.8512	8.54375e-06	-0.0533333	0.482667
PRR14-H VS PRR14-L	LOC401397	8.71865e-05	23.8543	8.534e-06	-0.314333	0.0233333
PRR14-H VS PRR14-L	LRRC46	8.71942e-05	23.8489	8.551e-06	-1.15233	-0.033
PRR14-H VS PRR14-L	C3orf75	8.71961e-05	23.8558	8.52953e-06	-0.0836667	0.0496667
PRR14-H VS PRR14-L	GUF1	8.74609e-05	23.8389	8.58259e-06	0.016	-0.223333
PRR14-H VS PRR14-L	BUD31	8.94291e-05	23.775	8.78684e-06	0.081	0.343333
PRR14-H VS PRR14-L	NKIRAS2	8.94649e-05	23.7756	8.7848e-06	-0.120333	0.084
PRR14-H VS PRR14-L	TNFRSF25	8.98035e-05	23.8418	8.8292e-06	-0.203929	0.125667
PRR14-H VS PRR14-L	GPR172A	8.99899e-05	23.7546	8.85311e-06	0.0650003	0.548334
PRR14-H VS PRR14-L	ZNF543	9.02726e-05	23.7443	8.88654e-06	-0.107	-0.0946667
PRR14-H VS PRR14-L	RCAN3	9.04797e-05	23.7364	8.91254e-06	0.287667	-0.420333
PRR14-H VS PRR14-L	GLRX5	9.04855e-05	23.7311	8.92997e-06	0.0724138	0.346
PRR14-H VS PRR14-L	ARIH1	9.04955e-05	23.7325	8.92533e-06	0.276667	-0.0706667
PRR14-H VS PRR14-L	STIM1	9.0499e-05	23.7341	8.92007e-06	-0.108667	-0.2
PRR14-H VS PRR14-L	B4GALT2	9.05604e-05	23.7271	8.94299e-06	-0.383333	0.127667
PRR14-H VS PRR14-L	PDCD6	9.08297e-05	23.7157	8.98086e-06	0.184333	0.360333
PRR14-H VS PRR14-L	ZBTB7A	9.08495e-05	23.7168	8.97718e-06	-0.135	-0.189
PRR14-H VS PRR14-L	BBX	9.10895e-05	23.7062	9.01221e-06	-0.027	-0.301667
PRR14-H VS PRR14-L	FAM10A4	9.12797e-05	23.6988	9.0367e-06	0.298333	0.100667
PRR14-H VS PRR14-L	CPSF1	9.13228e-05	23.6959	9.04663e-06	-0.403333	0.007
PRR14-H VS PRR14-L	ZNF585B	9.14513e-05	23.6903	9.06505e-06	-0.100333	-0.827
PRR14-H VS PRR14-L	CNOT6L	9.15392e-05	23.686	9.07944e-06	-0.0493333	-0.437
PRR14-H VS PRR14-L	MRPL4	9.31599e-05	23.6367	9.24598e-06	-0.125667	0.069
PRR14-H VS PRR14-L	MARCKSL1	9.37211e-05	23.6188	9.3075e-06	-0.0413333	0.44
PRR14-H VS PRR14-L	MEF2B	9.42756e-05	23.6799	9.36842e-06	0.302499	0.293448
PRR14-H VS PRR14-L	PILRB	9.50584e-05	23.577	9.45211e-06	-0.455667	-0.277333
PRR14-H VS PRR14-L	NCOA4	9.5287e-05	23.5654	9.4926e-06	-0.033	-0.225667
PRR14-H VS PRR14-L	C1orf51	9.52903e-05	23.5687	9.48109e-06	-1.30897	-0.645333
PRR14-H VS PRR14-L	RABL2A	9.53139e-05	23.5629	9.5012e-06	-0.428	0.038
PRR14-H VS PRR14-L	PEX11G	9.53417e-05	23.5655	9.49212e-06	-0.851333	-0.084
PRR14-H VS PRR14-L	TYK2	9.56215e-05	23.5525	9.5378e-06	-0.152667	-0.0993333
PRR14-H VS PRR14-L	ASB6	9.59577e-05	23.5413	9.5773e-06	0.119667	0.104
PRR14-H VS PRR14-L	ATF5	9.62959e-05	23.5301	9.61703e-06	0.158667	0.277
PRR14-H VS PRR14-L	ATP5B	9.75059e-05	23.4946	9.74393e-06	0.364	0.209333
PRR14-H VS PRR14-L	EDEM1	9.78514e-05	23.4834	9.78453e-06	0.132333	-0.365
PRR14-H VS PRR14-L	PLCB3	9.84932e-05	23.464	9.85482e-06	0.220667	0.259667
PRR14-H VS PRR14-L	GPR35	9.86503e-05	23.5343	9.8828e-06	-0.436897	0.0683333
PRR14-H VS PRR14-L	LONP1	9.87078e-05	23.4565	9.88243e-06	0.133	0.178333
PRR14-H VS PRR14-L	TSPAN10	9.88809e-05	23.8713	9.91204e-06	-0.5964	-0.210714
PRR14-H VS PRR14-L	SIRT1	9.88999e-05	23.4462	9.92009e-06	-0.0386667	-0.198333
PRR14-H VS PRR14-L	CPNE7	9.89044e-05	23.5223	9.92668e-06	-0.900345	0.278667
PRR14-H VS PRR14-L	ZNF41	9.92557e-05	23.4314	9.97427e-06	0.108167	-0.145833
PRR14-H VS PRR14-L	STYXL1	9.92843e-05	23.5101	9.97098e-06	0.0406667	-0.0713333
PRR14-H VS PRR14-L	CASS4	9.96729e-05	23.6612	1.00224e-05	0.217241	-0.279667
PRR14-H VS PRR14-L	LOC93622	0.0001001	23.4052	1.00716e-05	-0.309	-0.0933333
PRR14-H VS PRR14-L	SMCR8	0.000100688	23.3877	1.0137e-05	0.146667	-0.441333
PRR14-H VS PRR14-L	GSK3A	0.000100783	23.3835	1.01528e-05	-0.014	-0.013
PRR14-H VS PRR14-L	NAA10	0.000100814	23.381	1.01622e-05	0.179667	0.465333
PRR14-H VS PRR14-L	CASC4	0.000100946	23.3758	1.01818e-05	-0.222333	-0.322667
PRR14-H VS PRR14-L	ISPD	0.000101376	23.3627	1.02314e-05	0.246333	-0.156667
PRR14-H VS PRR14-L	HIVEP2	0.000101426	23.3597	1.02427e-05	0.723333	0.299
PRR14-H VS PRR14-L	CAT	0.000101791	23.4256	1.0286e-05	-0.241	-0.336333
PRR14-H VS PRR14-L	GOLGB1	0.000101982	23.3416	1.03116e-05	0.105333	-0.258333
PRR14-H VS PRR14-L	SPAG7	0.000102307	23.3313	1.03508e-05	-0.257	-0.00966667
PRR14-H VS PRR14-L	IPO7	0.000103516	23.298	1.04795e-05	0.131	-0.126
PRR14-H VS PRR14-L	USP33	0.00010417	23.2793	1.05522e-05	-0.131333	-0.250667
PRR14-H VS PRR14-L	CC2D1B	0.00010441	23.2714	1.05831e-05	0.0423333	0.207667
PRR14-H VS PRR14-L	SLC2A6	0.000104936	23.2562	1.06428e-05	0.259333	0.768667
PRR14-H VS PRR14-L	TRPM7	0.000105696	23.2351	1.07265e-05	0.0776667	-0.369
PRR14-H VS PRR14-L	ATAD3C	0.00010617	23.2214	1.07812e-05	-1.37467	-0.318667
PRR14-H VS PRR14-L	COMMD7	0.000106527	23.2107	1.08241e-05	0.24	0.382333
PRR14-H VS PRR14-L	C1orf96	0.000107109	23.1944	1.08899e-05	0.354828	-0.0396667
PRR14-H VS PRR14-L	NDUFA13	0.000107778	23.1759	1.09646e-05	-0.0846667	0.172
PRR14-H VS PRR14-L	GK5	0.000108074	23.1669	1.10014e-05	0.165	-0.123333
PRR14-H VS PRR14-L	FBXO3	0.000109023	23.1417	1.11048e-05	-0.180667	-0.515
PRR14-H VS PRR14-L	ZNF28	0.000109273	23.1339	1.1137e-05	0.322333	0.018
PRR14-H VS PRR14-L	USP21	0.000109575	23.1248	1.11746e-05	-0.429655	0.042
PRR14-H VS PRR14-L	XIAP	0.000110029	23.1121	1.12277e-05	0.216	-0.204667
PRR14-H VS PRR14-L	LOC399744	0.000110635	23.0956	1.12965e-05	-0.187	0.0726667
PRR14-H VS PRR14-L	SYNRG	0.000110856	23.0886	1.13259e-05	0.023	-0.268
PRR14-H VS PRR14-L	CPSF3L	0.000111081	23.0815	1.13558e-05	-0.186	0.108667
PRR14-H VS PRR14-L	PLEKHN1	0.000111276	23.0752	1.13827e-05	-0.141333	0.0936667
PRR14-H VS PRR14-L	PIK3R2	0.000111316	23.0726	1.13936e-05	0.300333	0.380333
PRR14-H VS PRR14-L	EDEM3	0.000112476	23.0431	1.15193e-05	0.0153333	-0.328333
PRR14-H VS PRR14-L	LRP10	0.000112769	23.0328	1.15633e-05	0.154333	-0.225
PRR14-H VS PRR14-L	AP4E1	0.000112789	23.034	1.15584e-05	0.056	-0.310667
PRR14-H VS PRR14-L	PLEKHH3	0.00011305	23.0245	1.15992e-05	-0.642	-0.503333
PRR14-H VS PRR14-L	NDUFB7	0.000113557	23.0109	1.16582e-05	0.007	0.284
PRR14-H VS PRR14-L	TMEM131	0.000113877	23.0017	1.16982e-05	0.507333	0.105
PRR14-H VS PRR14-L	NLN	0.000113969	22.9979	1.17148e-05	0.260333	0.107667
PRR14-H VS PRR14-L	ZGPAT	0.000114012	22.9952	1.17262e-05	-0.330667	0.064
PRR14-H VS PRR14-L	CCNC	0.00011458	22.9803	1.17917e-05	0.513333	0.252
PRR14-H VS PRR14-L	IBTK	0.000115021	22.9683	1.18443e-05	0.0913333	-0.136
PRR14-H VS PRR14-L	TMCO6	0.000115055	22.9659	1.1855e-05	-0.665333	-0.172
PRR14-H VS PRR14-L	TIMM13	0.000115305	22.9584	1.18879e-05	-0.097	0.301667
PRR14-H VS PRR14-L	TMEM93	0.000115816	22.945	1.19477e-05	-0.0403333	0.278
PRR14-H VS PRR14-L	C14orf118	0.000115966	22.9399	1.19704e-05	0.123001	-0.274999
PRR14-H VS PRR14-L	DAXX	0.000116186	22.9332	1.20003e-05	-0.253333	-0.0623333
PRR14-H VS PRR14-L	IARS	0.000116252	22.93	1.20144e-05	0.247333	0.00866667
PRR14-H VS PRR14-L	ZNF318	0.000118192	22.8824	1.22296e-05	-0.0346667	-0.401
PRR14-H VS PRR14-L	GSTM4	0.00011826	22.8824	1.22293e-05	-0.309	-0.407667
PRR14-H VS PRR14-L	SOS2	0.000118272	22.8789	1.22452e-05	0.166333	-0.19
PRR14-H VS PRR14-L	C2orf74	0.000118965	22.86	1.23317e-05	-0.311	0.200667
PRR14-H VS PRR14-L	DMPK	0.000119031	22.8602	1.23311e-05	-0.0153333	-0.216
PRR14-H VS PRR14-L	NFXL1	0.000119341	22.85	1.23781e-05	-0.100333	-0.233
PRR14-H VS PRR14-L	SCAND1	0.000119899	22.831	1.24658e-05	-0.248333	0.388667
PRR14-H VS PRR14-L	TEX264	0.000119903	22.8326	1.24587e-05	-0.304	-0.13
PRR14-H VS PRR14-L	BTAF1	0.000119964	22.8328	1.24576e-05	0.232667	-0.109
PRR14-H VS PRR14-L	LOC442454	0.00012002	22.8332	1.24559e-05	0.068	0.398667
PRR14-H VS PRR14-L	DENND1B	0.000121045	22.8039	1.25924e-05	0.239	-0.914138
PRR14-H VS PRR14-L	F12	0.000122147	22.8519	1.27147e-05	0.110333	0.00433333
PRR14-H VS PRR14-L	ECH1	0.000122172	22.7759	1.27248e-05	0.447333	0.263333
PRR14-H VS PRR14-L	ILKAP	0.000122301	22.7699	1.27535e-05	0.0563333	0.241667
PRR14-H VS PRR14-L	CUTA	0.000122352	22.7704	1.27511e-05	-0.387667	-0.0916667
PRR14-H VS PRR14-L	PTGIR	0.00012332	22.7461	1.28674e-05	-0.147333	0.343333
PRR14-H VS PRR14-L	PSME4	0.000123975	22.7303	1.29434e-05	0.794667	0.458667
PRR14-H VS PRR14-L	BDP1	0.000124187	22.7241	1.29733e-05	0.0703333	-0.411
PRR14-H VS PRR14-L	TRPT1	0.000124226	22.7217	1.29851e-05	0.105333	0.545
PRR14-H VS PRR14-L	TFAM	0.000124649	22.711	1.3037e-05	0.320667	0.0403333
PRR14-H VS PRR14-L	CCNF	0.000124664	22.7091	1.30463e-05	0.312	0.494667
PRR14-H VS PRR14-L	APOL6	0.00012471	22.7049	1.30666e-05	0.485333	0.294
PRR14-H VS PRR14-L	LIPA	0.000124752	22.7056	1.30632e-05	0.253333	0.0383333
PRR14-H VS PRR14-L	PPARGC1B	0.00012482	23.1876	1.30936e-05	1.02967	0.247931
PRR14-H VS PRR14-L	GIPC1	0.000124877	22.6998	1.30919e-05	0.182	0.176667
PRR14-H VS PRR14-L	C19orf73	0.000125	22.694	1.31203e-05	0.0986667	0.572333
PRR14-H VS PRR14-L	ARFGEF2	0.000125259	22.6852	1.31631e-05	0.226333	-0.536667
PRR14-H VS PRR14-L	GSK3B	0.000125289	22.6862	1.31584e-05	0.368	0.0543333
PRR14-H VS PRR14-L	TLE6	0.000125417	22.6803	1.31875e-05	-0.506296	0.0116667
PRR14-H VS PRR14-L	HAUS8	0.000125522	22.6765	1.32063e-05	0.442	0.581333
PRR14-H VS PRR14-L	MTMR10	0.000126025	22.6642	1.32671e-05	-0.075	-0.404333
PRR14-H VS PRR14-L	ATP6AP1L	0.000126498	22.6526	1.33246e-05	-1.01867	-0.358667
PRR14-H VS PRR14-L	NUDT1	0.000126632	22.6482	1.33466e-05	0.0222414	0.648333
PRR14-H VS PRR14-L	RNF126	0.000127048	22.6378	1.33984e-05	0.002	0.147667
PRR14-H VS PRR14-L	MYO15B	0.000128643	22.6029	1.35746e-05	-1.161	-0.541333
PRR14-H VS PRR14-L	PPP2R3C	0.000128785	22.5984	1.35975e-05	0.174	0.00966667
PRR14-H VS PRR14-L	RGPD4	0.000128793	22.5967	1.36064e-05	0.333333	-0.0766667
PRR14-H VS PRR14-L	RHOB	0.00012912	22.5836	1.3673e-05	-0.588667	0.103
PRR14-H VS PRR14-L	CPEB4	0.000129146	22.5846	1.36678e-05	0.0996667	-0.593333
PRR14-H VS PRR14-L	YPEL5	0.00012918	22.5855	1.36633e-05	0.0720003	-0.0046663
PRR14-H VS PRR14-L	TMEM222	0.000129203	22.5866	1.36578e-05	-0.468333	-0.0566667
PRR14-H VS PRR14-L	NPM3	0.00012956	22.5729	1.37277e-05	-0.477333	0.477667
PRR14-H VS PRR14-L	TRDMT1	0.000129872	22.565	1.37688e-05	-0.167	-0.4
PRR14-H VS PRR14-L	ZNF32	0.000130302	22.5546	1.38224e-05	-0.0913333	0.229667
PRR14-H VS PRR14-L	UBAC1	0.000131109	22.5365	1.39162e-05	-0.104333	0.208
PRR14-H VS PRR14-L	NIN	0.000131346	22.527	1.39658e-05	0.189667	-0.169667
PRR14-H VS PRR14-L	PRICKLE4	0.000131375	22.6019	1.39526e-05	-1.468	-1.00967
PRR14-H VS PRR14-L	ZZZ3	0.000131405	22.5274	1.3964e-05	-0.027	-0.311667
PRR14-H VS PRR14-L	C11orf66	0.000131468	22.9154	1.3987e-05	-0.639583	0.111112
PRR14-H VS PRR14-L	LRRC29	0.000131682	22.5171	1.40179e-05	-0.658	-0.322667
PRR14-H VS PRR14-L	CSNK1G1	0.00013204	22.5082	1.40643e-05	0.012	-0.341667
PRR14-H VS PRR14-L	CRTC2	0.000133234	22.4827	1.41997e-05	-0.207667	-0.0236667
PRR14-H VS PRR14-L	C17orf59	0.000133279	22.4802	1.42127e-05	-0.325	-0.0503333
PRR14-H VS PRR14-L	TUSC2	0.000133357	22.4771	1.42293e-05	-0.289667	-0.038
PRR14-H VS PRR14-L	SLC25A23	0.000133459	22.4735	1.42485e-05	-0.322333	-0.112
PRR14-H VS PRR14-L	CRAMP1L	0.000134065	22.4599	1.43216e-05	-0.165667	-0.36
PRR14-H VS PRR14-L	HIPK1	0.00013417	22.4562	1.43411e-05	0.043	-0.361667
PRR14-H VS PRR14-L	SERF2	0.00013427	22.4527	1.43602e-05	0.144333	0.626
PRR14-H VS PRR14-L	SLC35E3	0.000134869	22.4393	1.44326e-05	-0.200333	-0.366
PRR14-H VS PRR14-L	CHCHD1	0.000135519	22.4249	1.45106e-05	0.161667	0.507
PRR14-H VS PRR14-L	MGC23270	0.000136044	22.4831	1.45837e-05	-0.481	-0.43
PRR14-H VS PRR14-L	LRRC8B	0.000136059	22.4128	1.45768e-05	0.470666	-0.00200037
PRR14-H VS PRR14-L	TLR1	0.000136554	22.4	1.46468e-05	0.028	-0.425667
PRR14-H VS PRR14-L	ARL10	0.000137018	22.4609	1.47051e-05	-0.35	-0.7625
PRR14-H VS PRR14-L	GALNT3	0.000138494	22.4306	1.48722e-05	1.161	0.716333
PRR14-H VS PRR14-L	BCAS1	0.000138864	22.3491	1.49291e-05	0.295667	-0.340517
PRR14-H VS PRR14-L	ARL6IP1	0.000138867	22.3506	1.49208e-05	-0.187	0.178
PRR14-H VS PRR14-L	MRPL53	0.000138955	22.3458	1.49475e-05	-0.225667	0.375
PRR14-H VS PRR14-L	PAK2	0.000139197	22.3397	1.49822e-05	0.190667	-0.140333
PRR14-H VS PRR14-L	DHPS	0.000139328	22.3356	1.50049e-05	-0.232333	-0.129667
PRR14-H VS PRR14-L	DDX39	0.000139555	22.3282	1.50467e-05	0.168667	0.566
PRR14-H VS PRR14-L	C17orf49	0.000139568	22.3264	1.50568e-05	-0.26	0.185333
PRR14-H VS PRR14-L	C20orf151	0.00013969	22.3226	1.50786e-05	-0.144667	0.213
PRR14-H VS PRR14-L	VPS24	0.000139769	22.3195	1.50959e-05	0.236333	0.0466667
PRR14-H VS PRR14-L	ABAT	0.000139937	22.3148	1.51227e-05	-1.63233	-1.09867
PRR14-H VS PRR14-L	PTGES2	0.000141693	22.2801	1.53212e-05	0.0653333	0.238
PRR14-H VS PRR14-L	ERBB2IP	0.000141992	22.2714	1.53712e-05	-0.03	-0.235333
PRR14-H VS PRR14-L	DCK	0.000142033	22.2722	1.53668e-05	0.0966667	-0.051
PRR14-H VS PRR14-L	MBTPS1	0.000142332	22.2635	1.54169e-05	0.148	-0.216667
PRR14-H VS PRR14-L	CCDC72	0.000142424	22.2603	1.54357e-05	-0.0746667	0.32
PRR14-H VS PRR14-L	PLDN	0.000142752	22.2527	1.54801e-05	-0.032	-0.109667
PRR14-H VS PRR14-L	PPP1R12A	0.000143034	22.2459	1.55195e-05	0.0243333	-0.381333
PRR14-H VS PRR14-L	ZNF222	0.000143498	22.2358	1.55788e-05	0.187667	-0.232667
PRR14-H VS PRR14-L	ABCC4	0.000143619	22.232	1.56009e-05	1.587	0.614
PRR14-H VS PRR14-L	TXNDC17	0.000143856	22.2261	1.56356e-05	0.377333	0.667333
PRR14-H VS PRR14-L	NAIF1	0.000143926	22.2233	1.56521e-05	0.0683333	0.223333
PRR14-H VS PRR14-L	PTPRJ	0.000144617	22.209	1.57362e-05	0.413333	-0.303667
PRR14-H VS PRR14-L	C16orf45	0.000144756	22.205	1.57604e-05	-0.542667	-0.232667
PRR14-H VS PRR14-L	GABBR1	0.000144932	22.2002	1.57885e-05	-0.82	-0.575333
PRR14-H VS PRR14-L	FAM127A	0.000145228	22.1918	1.58388e-05	0.0783333	0.322333
PRR14-H VS PRR14-L	METTL3	0.000145297	22.192	1.58373e-05	-0.0253333	0.0576667
PRR14-H VS PRR14-L	GK3P	0.000145313	22.3321	1.58571e-05	0.199667	0.336034
PRR14-H VS PRR14-L	IMP3	0.00014535	22.1865	1.58701e-05	-0.254	0.136333
PRR14-H VS PRR14-L	BOD1L	0.000146202	22.1679	1.59814e-05	-0.134667	-0.586
PRR14-H VS PRR14-L	TRIM2	0.000146255	22.1685	1.5978e-05	0.390333	-0.359667
PRR14-H VS PRR14-L	PGM3	0.000146788	22.1558	1.60545e-05	0.735	0.323333
PRR14-H VS PRR14-L	FAM128A	0.00014697	22.151	1.60836e-05	-0.837	0.187333
PRR14-H VS PRR14-L	DYNLL2	0.000147665	22.137	1.61688e-05	0.149	-0.019
PRR14-H VS PRR14-L	DPP7	0.000148316	22.1238	1.62493e-05	-0.568667	-0.116333
PRR14-H VS PRR14-L	C17orf71	0.000149939	22.0934	1.64364e-05	0.314667	0.179667
PRR14-H VS PRR14-L	CDR2	0.00015001	22.0891	1.64628e-05	0.407667	0.475333
PRR14-H VS PRR14-L	DPM3	0.000150013	22.0906	1.64538e-05	-0.3	0.354
PRR14-H VS PRR14-L	SNRPD1	0.000150601	22.0772	1.6537e-05	-0.142	0.279667
PRR14-H VS PRR14-L	RGN	0.000150674	23.0282	1.65544e-05	-1.05974	-0.72125
PRR14-H VS PRR14-L	FAM57B	0.00015145	23.0118	1.6649e-05	-0.958571	-0.328095
PRR14-H VS PRR14-L	ARRDC2	0.000151856	22.0507	1.67031e-05	-0.326667	-0.167
PRR14-H VS PRR14-L	LOC115110	0.000151873	22.0489	1.67144e-05	-0.81	-0.612
PRR14-H VS PRR14-L	ARHGAP42	0.000151899	22.047	1.67267e-05	0.075	0.0403333
PRR14-H VS PRR14-L	UCK1	0.000152147	22.0411	1.67635e-05	0.0416667	0.209333
PRR14-H VS PRR14-L	DGAT1	0.000153638	22.0138	1.69373e-05	-0.244333	0.066
PRR14-H VS PRR14-L	TRUB1	0.000153694	22.0098	1.69625e-05	-0.116333	-0.144
PRR14-H VS PRR14-L	SOCS7	0.000153721	22.0771	1.69751e-05	0.228667	0.192
PRR14-H VS PRR14-L	ANO6	0.000153759	22.0102	1.69602e-05	0.141667	-0.253667
PRR14-H VS PRR14-L	MAPK7	0.000154676	21.99	1.70902e-05	-0.0726667	0.0583333
PRR14-H VS PRR14-L	UBA52	0.000155203	21.9795	1.71581e-05	-0.0889998	0.250517
PRR14-H VS PRR14-L	NAPA	0.000155517	21.9726	1.72024e-05	0.0186667	0.092
PRR14-H VS PRR14-L	KIF13A	0.00015712	21.944	1.73895e-05	-0.102667	-0.667333
PRR14-H VS PRR14-L	HERC3	0.000157304	21.9394	1.74196e-05	0.394	-0.246333
PRR14-H VS PRR14-L	ABCA1	0.000157605	21.9328	1.74628e-05	0.284667	-0.358333
PRR14-H VS PRR14-L	LOC100132288	0.000157944	21.9257	1.75101e-05	-0.655333	-0.195667
PRR14-H VS PRR14-L	BRMS1	0.00015868	21.9104	1.76114e-05	-0.0606667	0.387667
PRR14-H VS PRR14-L	DCXR	0.000158756	21.9106	1.761e-05	-0.007	0.717333
PRR14-H VS PRR14-L	TUB	0.000158777	21.9073	1.7632e-05	-0.703448	-0.669655
PRR14-H VS PRR14-L	PCGF5	0.000159049	21.9013	1.76721e-05	-0.324	-0.401667
PRR14-H VS PRR14-L	NBAS	0.000159192	21.8974	1.76979e-05	0.0806667	-0.139667
PRR14-H VS PRR14-L	MYCBP2	0.000159436	21.9605	1.77349e-05	0.544667	-0.347
PRR14-H VS PRR14-L	SDHAF1	0.000159625	21.8873	1.77659e-05	-0.264333	0.014
PRR14-H VS PRR14-L	QSER1	0.000159811	21.8827	1.77965e-05	0.139	-0.384667
PRR14-H VS PRR14-L	EME2	0.000159907	22.5152	1.78172e-05	-0.827083	0.0931481
PRR14-H VS PRR14-L	MYH10	0.000159999	21.8752	1.78472e-05	-0.342333	-0.555667
PRR14-H VS PRR14-L	EDA	0.000160057	21.9442	1.78437e-05	-0.553	-0.531379
PRR14-H VS PRR14-L	STOML2	0.000160173	21.8709	1.78765e-05	-0.097	0.243448
PRR14-H VS PRR14-L	KLF16	0.000160785	21.8593	1.79549e-05	-0.217	0.119667
PRR14-H VS PRR14-L	PCDHAC2	0.000160979	22.3095	1.79865e-05	0.233572	-0.254827
PRR14-H VS PRR14-L	RABGAP1L	0.000162092	21.8349	1.8121e-05	-0.0403333	-0.171333
PRR14-H VS PRR14-L	MLXIP	0.000163435	21.8117	1.82812e-05	0.587	-0.0346667
PRR14-H VS PRR14-L	GUCY1A3	0.000164039	21.8004	1.8359e-05	0.553667	0.315
PRR14-H VS PRR14-L	NOL9	0.000164999	21.7836	1.84767e-05	0.0746667	-0.261
PRR14-H VS PRR14-L	LOC150776	0.000165177	21.7792	1.85068e-05	-0.593333	-0.183333
PRR14-H VS PRR14-L	WFDC1	0.000165502	22.0611	1.85536e-05	-0.408276	0.216552
PRR14-H VS PRR14-L	MAPK8	0.000166625	21.7533	1.86899e-05	0.047	-0.202333
PRR14-H VS PRR14-L	RNF141	0.000166844	21.7483	1.87248e-05	0.0846667	-0.339667
PRR14-H VS PRR14-L	EXOSC4	0.000167496	21.7366	1.88084e-05	-0.275	0.368667
PRR14-H VS PRR14-L	GLTSCR1	0.000167612	21.7333	1.88318e-05	-0.0746667	0.0286667
PRR14-H VS PRR14-L	PGM1	0.000167844	21.7282	1.88683e-05	0.196667	0.152667
PRR14-H VS PRR14-L	ENTPD7	0.000167981	21.7246	1.88941e-05	0.343667	0.333667
PRR14-H VS PRR14-L	KLHL26	0.000168109	21.7211	1.89189e-05	-0.300334	-0.176667
PRR14-H VS PRR14-L	TMEM138	0.000169826	21.6928	1.91227e-05	0.318333	0.400333
PRR14-H VS PRR14-L	FAM115A	0.000169943	21.6881	1.9157e-05	0.324667	-0.468667
PRR14-H VS PRR14-L	INCA1	0.000169995	21.6887	1.91523e-05	-0.447333	-0.101429
PRR14-H VS PRR14-L	ITGA6	0.000170248	21.679	1.92231e-05	-0.0483333	-0.228333
PRR14-H VS PRR14-L	RUVBL2	0.000170254	21.6818	1.92026e-05	-0.197667	0.186
PRR14-H VS PRR14-L	LOC619207	0.000170295	22.3989	1.92178e-05	-0.453333	-0.0838462
PRR14-H VS PRR14-L	DNAJC21	0.000170452	21.6744	1.92567e-05	0.319	-0.0166667
PRR14-H VS PRR14-L	FAM135A	0.000170576	21.671	1.92813e-05	-0.131	-0.256667
PRR14-H VS PRR14-L	USF2	0.000172316	21.6428	1.94887e-05	-0.412	-0.199333
PRR14-H VS PRR14-L	C16orf55	0.000172465	21.6376	1.95269e-05	-0.0723333	0.303333
PRR14-H VS PRR14-L	LRBA	0.000172513	21.6383	1.95217e-05	-0.120333	-0.591333
PRR14-H VS PRR14-L	SSH3	0.000173722	21.617	1.96801e-05	-0.479	-0.166333
PRR14-H VS PRR14-L	RFWD3	0.000174913	21.5947	1.98475e-05	0.410667	0.267
PRR14-H VS PRR14-L	JKAMP	0.000174976	21.5966	1.9833e-05	0.149333	0.0326667
PRR14-H VS PRR14-L	HMBOX1	0.000174984	21.5951	1.98448e-05	0.051	-0.293333
PRR14-H VS PRR14-L	C19orf39	0.000175633	21.5824	1.99402e-05	0.235334	0.438001
PRR14-H VS PRR14-L	NAB2	0.000175726	21.5796	1.99616e-05	-0.880667	-0.421667
PRR14-H VS PRR14-L	ANKRD13C	0.000175869	21.5731	2.00107e-05	-0.00933333	0.005
PRR14-H VS PRR14-L	BTBD9	0.000175907	21.5711	2.00259e-05	-0.0316667	-0.204333
PRR14-H VS PRR14-L	RP2	0.000175915	21.5753	1.99941e-05	0.202	-0.037
PRR14-H VS PRR14-L	CUEDC2	0.000175963	21.5732	2.00104e-05	-0.448333	0.162
PRR14-H VS PRR14-L	FAM89B	0.000176184	21.5655	2.00684e-05	-0.028	0.614
PRR14-H VS PRR14-L	CPT1B	0.000176275	21.5613	2.01007e-05	-0.696667	0.077
PRR14-H VS PRR14-L	TEAD1	0.000176302	21.5623	2.00928e-05	-0.353	-0.587333
PRR14-H VS PRR14-L	MRPL55	0.000176474	21.5569	2.01343e-05	-0.117	0.352
PRR14-H VS PRR14-L	ELK3	0.000176837	21.5486	2.01977e-05	-0.115333	-0.508333
PRR14-H VS PRR14-L	SPSB2	0.000176838	21.5501	2.01868e-05	-0.257667	0.0533333
PRR14-H VS PRR14-L	THUMPD1	0.000177366	21.5393	2.02691e-05	-0.12	0.039
PRR14-H VS PRR14-L	SPEF1	0.000178684	21.7258	2.04308e-05	-0.744545	-0.315333
PRR14-H VS PRR14-L	RSRC1	0.000178734	21.5163	2.04476e-05	0.184333	0.142333
PRR14-H VS PRR14-L	VBP1	0.000178901	21.5124	2.04779e-05	0.240333	0.150667
PRR14-H VS PRR14-L	C9orf140	0.000179562	21.5012	2.05648e-05	0.762333	1.163
PRR14-H VS PRR14-L	LOC729176	0.000179611	21.4991	2.05815e-05	0.102	-0.05
PRR14-H VS PRR14-L	ZP3	0.000179903	21.492	2.06373e-05	-0.792	-0.211
PRR14-H VS PRR14-L	CDC42SE2	0.000179904	21.4891	2.06597e-05	0.203	-0.0836667
PRR14-H VS PRR14-L	BTBD2	0.000179942	21.4928	2.06306e-05	-0.382667	-0.159333
PRR14-H VS PRR14-L	RGS11	0.000179986	21.4893	2.0658e-05	-1.69571	-0.307333
PRR14-H VS PRR14-L	TM7SF3	0.00018031	21.4817	2.07175e-05	0.123667	0.111
PRR14-H VS PRR14-L	GNRHR2	0.000180378	21.4779	2.07478e-05	-0.466333	0.066
PRR14-H VS PRR14-L	COX5B	0.000180413	21.4788	2.07406e-05	0.124667	0.487
PRR14-H VS PRR14-L	SESN3	0.00018107	21.5325	2.08387e-05	-0.0636667	-0.613
PRR14-H VS PRR14-L	STK19	0.000182068	21.4505	2.09648e-05	-0.172667	0.251
PRR14-H VS PRR14-L	ZNF813	0.000183	21.4357	2.10835e-05	0.016	-0.207667
PRR14-H VS PRR14-L	SNX15	0.00018506	21.4049	2.13323e-05	-0.353333	-0.142
PRR14-H VS PRR14-L	PEX10	0.000185084	21.4031	2.13466e-05	-0.382	-0.0893333
PRR14-H VS PRR14-L	FAM189B	0.000185395	21.3959	2.14054e-05	-0.598	0.0846667
PRR14-H VS PRR14-L	TEX10	0.000185415	21.397	2.13962e-05	0.156897	0.207667
PRR14-H VS PRR14-L	AKAP13	0.000185946	21.3866	2.14807e-05	0.15	-0.339333
PRR14-H VS PRR14-L	CCDC61	0.000185951	21.3852	2.14928e-05	-0.588	-0.547
PRR14-H VS PRR14-L	ZNF593	0.000186446	21.3768	2.15615e-05	-0.162333	0.251333
PRR14-H VS PRR14-L	RAB3GAP2	0.000187203	21.3647	2.16607e-05	0.141667	-0.202333
PRR14-H VS PRR14-L	DOHH	0.000188467	21.3456	2.18187e-05	-0.304333	0.280333
PRR14-H VS PRR14-L	GCLM	0.000188905	21.3381	2.18811e-05	0.165333	-0.245333
PRR14-H VS PRR14-L	RAB21	0.00018908	21.3343	2.19132e-05	0.0395	-0.0991667
PRR14-H VS PRR14-L	PPAP2C	0.00018917	21.3316	2.19353e-05	0.237667	0.463667
PRR14-H VS PRR14-L	TARS	0.00018943	21.3266	2.19772e-05	0.699333	0.425667
PRR14-H VS PRR14-L	TM4SF18	0.000189579	21.3232	2.20062e-05	-0.273333	-0.266333
PRR14-H VS PRR14-L	ARID4A	0.000190232	21.3127	2.20939e-05	-0.0286667	-0.486333
PRR14-H VS PRR14-L	PRRX2	0.000190336	21.3099	2.21178e-05	-0.0183333	0.299667
PRR14-H VS PRR14-L	SNTB2	0.000190479	21.3065	2.21463e-05	0.344	0.15
PRR14-H VS PRR14-L	MFHAS1	0.000190575	21.3038	2.21692e-05	0.415333	-0.281
PRR14-H VS PRR14-L	CCDC71	0.000191013	21.2964	2.2232e-05	-0.362	-0.139
PRR14-H VS PRR14-L	CCDC151	0.000191366	22.5122	2.22969e-05	-0.698462	0.368182
PRR14-H VS PRR14-L	SNX13	0.000191437	21.2892	2.22933e-05	0.200667	-0.309667
PRR14-H VS PRR14-L	SYCE2	0.000191512	21.9802	2.23258e-05	0.0321429	0.587667
PRR14-H VS PRR14-L	CCDC126	0.000192103	21.2759	2.24066e-05	-0.276	-0.393667
PRR14-H VS PRR14-L	JUND	0.000192328	21.2714	2.24449e-05	-0.41	0.097
PRR14-H VS PRR14-L	SETD4	0.000192438	21.2671	2.24816e-05	-0.114667	9.99201e-17
PRR14-H VS PRR14-L	C4orf42	0.000192515	21.2674	2.24786e-05	-0.527667	-0.268
PRR14-H VS PRR14-L	POLR3A	0.000192603	21.2635	2.25128e-05	0.296333	-0.0466667
PRR14-H VS PRR14-L	C9orf46	0.000193529	21.2495	2.2633e-05	-0.627333	-0.0993333
PRR14-H VS PRR14-L	XKR8	0.000193589	21.2473	2.26521e-05	-0.327667	-0.162333
PRR14-H VS PRR14-L	CCNL2	0.000194112	21.2388	2.27254e-05	-0.522333	-0.015
PRR14-H VS PRR14-L	ISCA1P1	0.000194187	21.235	2.27582e-05	0.0593333	0.102333
PRR14-H VS PRR14-L	ARHGAP5	0.000194244	21.2356	2.27529e-05	0.043	-0.555667
PRR14-H VS PRR14-L	HELB	0.000194278	21.2324	2.2781e-05	0.006	-0.477333
PRR14-H VS PRR14-L	LOC348926	0.000194891	21.2228	2.2865e-05	-0.431	-0.245
PRR14-H VS PRR14-L	NT5C	0.000195573	21.2122	2.29571e-05	-0.693333	-0.187333
PRR14-H VS PRR14-L	NUP160	0.000195653	21.2098	2.29787e-05	0.176333	-0.0653333
PRR14-H VS PRR14-L	FAM160B1	0.000196366	21.1988	2.30746e-05	0.217333	0.012
PRR14-H VS PRR14-L	WASH5P	0.000197506	21.1795	2.32454e-05	-0.443333	0.0896667
PRR14-H VS PRR14-L	PHLPP2	0.000197551	21.1803	2.32384e-05	0.186	-0.269333
PRR14-H VS PRR14-L	SPAG4	0.000197646	21.1804	2.32373e-05	0.311379	0.974333
PRR14-H VS PRR14-L	SEC23IP	0.000197902	21.1729	2.33043e-05	0.176	0.065
PRR14-H VS PRR14-L	TIMM22	0.00019861	21.1608	2.34123e-05	-0.125333	-0.0703333
PRR14-H VS PRR14-L	EDF1	0.000198611	21.1621	2.34001e-05	-0.0706667	0.425667
PRR14-H VS PRR14-L	RAPGEF2	0.000198799	21.1569	2.34469e-05	0.062	-0.232667
PRR14-H VS PRR14-L	TMTC3	0.000198894	21.1543	2.34705e-05	0.214333	-0.152333
PRR14-H VS PRR14-L	EFNA4	0.00019918	21.1491	2.35166e-05	0.183667	0.825333
PRR14-H VS PRR14-L	RNASEK	0.000199578	21.1425	2.3576e-05	-0.238334	-0.0263338
PRR14-H VS PRR14-L	NOXO1	0.000199799	22.8725	2.36146e-05	-0.115238	0.936666
PRR14-H VS PRR14-L	RABEPK	0.000200996	21.1213	2.37685e-05	-0.138333	0.0693333
PRR14-H VS PRR14-L	AES	0.000201203	21.1158	2.3818e-05	-0.258333	0.176667
PRR14-H VS PRR14-L	C1orf213	0.000201221	21.117	2.38076e-05	-0.334138	0.00133333
PRR14-H VS PRR14-L	RBCK1	0.000201312	21.113	2.38434e-05	-0.207	0.101333
PRR14-H VS PRR14-L	ABCA17P	0.000202355	22.185	2.3992e-05	-0.19125	-0.214762
PRR14-H VS PRR14-L	SPTLC2	0.000202378	21.0978	2.39821e-05	0.742333	0.219
PRR14-H VS PRR14-L	CDC40	0.000202477	21.0938	2.40191e-05	0.279	0.106
PRR14-H VS PRR14-L	POLL	0.000202792	21.0884	2.4069e-05	-0.449667	-0.134
PRR14-H VS PRR14-L	TLR7	0.000203606	21.0765	2.41783e-05	0.255333	-0.292333
PRR14-H VS PRR14-L	ZNF562	0.000203797	21.0727	2.42137e-05	0.259333	-0.312333
PRR14-H VS PRR14-L	MOBKL1A	0.000204478	21.0626	2.43073e-05	-0.318	-0.448
PRR14-H VS PRR14-L	HNRNPR	0.000205378	21.0498	2.44269e-05	0.0873333	-0.134
PRR14-H VS PRR14-L	CCDC159	0.000206269	21.0357	2.45586e-05	-0.472	0.005
PRR14-H VS PRR14-L	ZNF417	0.000206365	21.0359	2.45572e-05	0.100667	-0.310667
PRR14-H VS PRR14-L	ZBTB41	0.000207161	21.0231	2.46777e-05	-0.105333	-0.502
PRR14-H VS PRR14-L	TLR8	0.000207408	21.1483	2.472e-05	0.800333	0.258621
PRR14-H VS PRR14-L	LARS	0.000209458	20.9915	2.49773e-05	-0.0673333	-0.157
PRR14-H VS PRR14-L	SLC12A9	0.000209866	20.9851	2.50389e-05	-0.0106667	-0.161333
PRR14-H VS PRR14-L	DUSP23	0.000210283	20.9786	2.51018e-05	-0.399333	0.361333
PRR14-H VS PRR14-L	ZNF192	0.000210817	20.9706	2.51786e-05	-0.348	-1.032
PRR14-H VS PRR14-L	LPCAT4	0.000211149	20.9651	2.52314e-05	-0.422333	-0.0536667
PRR14-H VS PRR14-L	GLIS2	0.000212009	20.9531	2.53473e-05	-0.385	-0.365333
PRR14-H VS PRR14-L	C9orf69	0.000213199	20.9372	2.55029e-05	-0.001	0.3
PRR14-H VS PRR14-L	NF1	0.000215083	20.9128	2.57416e-05	-0.00600053	-0.402001
PRR14-H VS PRR14-L	SNX4	0.000216244	20.8975	2.58939e-05	0.0796667	-0.138
PRR14-H VS PRR14-L	ZNF407	0.000217227	20.8843	2.60252e-05	-0.183667	-0.371
PRR14-H VS PRR14-L	SART1	0.000218205	20.8712	2.61558e-05	-0.349667	0.183667
PRR14-H VS PRR14-L	CCDC57	0.000219028	20.86	2.62681e-05	-0.342667	-0.024
PRR14-H VS PRR14-L	MAP1S	0.000219085	20.858	2.62885e-05	-0.153333	0.0176667
PRR14-H VS PRR14-L	TMEM121	0.000219736	20.8489	2.63804e-05	-1.191	0.0368966
PRR14-H VS PRR14-L	ZMYND10	0.000219805	20.8468	2.64023e-05	-2.08379	-0.846999
PRR14-H VS PRR14-L	DNAJC10	0.000219905	20.8442	2.64279e-05	0.415	0.100333
PRR14-H VS PRR14-L	RAB3GAP1	0.000219943	20.8424	2.64461e-05	0.422	0.102333
PRR14-H VS PRR14-L	UTP15	0.00022062	20.8331	2.65412e-05	0.0366667	-0.111
PRR14-H VS PRR14-L	FUBP1	0.000220978	20.8275	2.65981e-05	-0.0603333	0.00166667
PRR14-H VS PRR14-L	GNE	0.000221597	20.8189	2.66863e-05	0.240667	0.297333
PRR14-H VS PRR14-L	PLP2	0.000222469	20.8073	2.68052e-05	-0.0196667	0.262
PRR14-H VS PRR14-L	MGC12982	0.000223208	20.7973	2.69081e-05	-0.229667	0.418
PRR14-H VS PRR14-L	ZFYVE20	0.000223301	20.7949	2.69332e-05	0.237	-0.235333
PRR14-H VS PRR14-L	ODF2	0.000223408	20.7923	2.69599e-05	0.318333	0.402
PRR14-H VS PRR14-L	XPOT	0.000223526	20.7896	2.6988e-05	0.373	0.179
PRR14-H VS PRR14-L	PHF23	0.000223784	20.7852	2.7033e-05	-0.0776667	0.0336667
PRR14-H VS PRR14-L	RAGE	0.000224095	20.7763	2.71263e-05	-0.476	-0.105
PRR14-H VS PRR14-L	RPL36	0.000224144	20.777	2.71184e-05	-0.356	0.360667
PRR14-H VS PRR14-L	CNPY3	0.000224149	20.7743	2.71468e-05	-0.137667	0.149333
PRR14-H VS PRR14-L	BCOR	0.000224224	20.7774	2.71141e-05	-0.00533333	-0.236333
PRR14-H VS PRR14-L	COASY	0.00022433	20.7775	2.71129e-05	-0.428	-0.286333
PRR14-H VS PRR14-L	FAM108B1	0.000226075	20.7507	2.73941e-05	0.231667	0.0403333
PRR14-H VS PRR14-L	NR1I3	0.000226589	21.1561	2.74705e-05	0.291852	0.4025
PRR14-H VS PRR14-L	TRAPPC10	0.000228166	20.7241	2.76758e-05	0.348333	-0.0206667
PRR14-H VS PRR14-L	HEXIM1	0.000228672	20.7156	2.77656e-05	-0.446667	-0.259
PRR14-H VS PRR14-L	SLU7	0.000228693	20.7167	2.77539e-05	-0.0636667	-0.260667
PRR14-H VS PRR14-L	EXOSC7	0.000228756	20.7133	2.779e-05	-0.0196667	0.116667
PRR14-H VS PRR14-L	TRIM41	0.000229144	20.7076	2.78514e-05	-0.413666	-0.221
PRR14-H VS PRR14-L	EXOC8	0.00022933	20.7042	2.78882e-05	0.008	-0.387333
PRR14-H VS PRR14-L	TXNDC9	0.000230757	20.6867	2.80761e-05	0.390333	0.207333
PRR14-H VS PRR14-L	G6PC3	0.000230799	20.6849	2.80955e-05	-0.670667	-0.403333
PRR14-H VS PRR14-L	FUT11	0.000231223	20.6788	2.81615e-05	0.057	-0.0936667
PRR14-H VS PRR14-L	ZNF669	0.000233019	20.6574	2.83948e-05	0.194667	0.0493333
PRR14-H VS PRR14-L	WRAP53	0.000233598	20.6483	2.84942e-05	-0.208	0.0926667
PRR14-H VS PRR14-L	PRSS8	0.000233695	20.6485	2.84916e-05	-0.035	0.319
PRR14-H VS PRR14-L	SH3BGRL3	0.000234578	20.6334	2.86575e-05	0.204	0.613333
PRR14-H VS PRR14-L	TOP1MT	0.000234602	20.6358	2.86313e-05	-0.691333	-0.164667
PRR14-H VS PRR14-L	SLC35B3	0.000234636	20.6341	2.86501e-05	0.204333	0.06
PRR14-H VS PRR14-L	ZYG11B	0.000236508	20.6108	2.8908e-05	0.159	-0.0996667
PRR14-H VS PRR14-L	LOC678655	0.00023693	20.6049	2.89742e-05	-0.477667	-0.06
PRR14-H VS PRR14-L	ZNF749	0.000237145	20.6012	2.90154e-05	0.0716667	-0.007
PRR14-H VS PRR14-L	FAM128B	0.000237167	20.5996	2.90327e-05	-0.898667	-0.0836667
PRR14-H VS PRR14-L	ZNF180	0.000237181	20.5981	2.90492e-05	-0.0553333	-0.375
PRR14-H VS PRR14-L	ZNF772	0.000238004	20.5878	2.91647e-05	-0.427333	-0.220333
PRR14-H VS PRR14-L	MED23	0.000238253	20.5825	2.92249e-05	0.533	-0.145333
PRR14-H VS PRR14-L	PTER	0.000238256	20.5811	2.924e-05	-0.237667	-0.247
PRR14-H VS PRR14-L	NDUFA7	0.000238256	20.5838	2.92104e-05	-0.501333	-0.101
PRR14-H VS PRR14-L	SMC2	0.000239862	20.5624	2.94521e-05	0.382333	0.191667
PRR14-H VS PRR14-L	MRPL2	0.000240179	20.6186	2.95059e-05	0.0751724	0.359667
PRR14-H VS PRR14-L	SLC25A28	0.000241824	20.5386	2.9723e-05	-0.229333	0.188667
PRR14-H VS PRR14-L	MYO5A	0.000244033	20.5137	3.00097e-05	0.261667	-0.333667
PRR14-H VS PRR14-L	RAD54L2	0.000244073	20.512	3.00297e-05	0.102	-0.896667
PRR14-H VS PRR14-L	COG5	0.000244361	20.5076	3.00804e-05	0.199667	-0.215667
PRR14-H VS PRR14-L	OSBP	0.00024467	20.5017	3.01487e-05	0.155667	-0.141667
[truncated: 701 more rows]

## Sheet: LumB
column	row	corrected-two-tail-p-value	F-value	two-tail-p-value	mean-group1	mean-group2
PRR14-H VS PRR14-L	INO80E	0	151.244	0	-0.274	0.479667
PRR14-H VS PRR14-L	PRR14	0	673.151	0	0.663833	-0.212
PRR14-H VS PRR14-L	BCL7C	1.07254e-11	118.134	1.33227e-15	0.412333	-0.0196667
PRR14-H VS PRR14-L	TBC1D10B	1.90674e-11	112.221	3.55271e-15	-0.360333	0.270667
PRR14-H VS PRR14-L	MYST1	4.59406e-10	93.1296	1.14131e-13	0.410667	-0.439667
PRR14-H VS PRR14-L	PHKG2	5.83642e-10	89.8408	2.17493e-13	0.590667	-0.205
PRR14-H VS PRR14-L	ZNF688	6.86069e-10	89.943	2.13052e-13	-0.4125	0.563
PRR14-H VS PRR14-L	ZNF668	4.06717e-09	79.0184	2.02083e-12	-0.723333	0.267333
PRR14-H VS PRR14-L	PPP4C	4.2156e-09	79.4753	1.83276e-12	-0.531667	0.119667
PRR14-H VS PRR14-L	SULT1A3	1.35361e-08	72.994	7.56628e-12	-0.420833	0.517667
PRR14-H VS PRR14-L	ZNF768	1.50041e-08	72.0683	9.31877e-12	-0.462833	0.280667
PRR14-H VS PRR14-L	FBRS	1.57217e-08	71.4411	1.07409e-11	0.677333	-0.262
PRR14-H VS PRR14-L	SETD1A	3.28095e-08	67.8683	2.44528e-11	0.293667	-0.296
PRR14-H VS PRR14-L	CDIPT	4.19242e-08	66.4841	3.38497e-11	0.435167	-0.378
PRR14-H VS PRR14-L	BCKDK	4.57712e-08	65.8008	3.97986e-11	-0.402833	0.175333
PRR14-H VS PRR14-L	ZNF764	8.15404e-08	63.1105	7.59646e-11	-1.064	0.358667
PRR14-H VS PRR14-L	GIYD2	1.13529e-07	61.4942	1.12817e-10	0.2795	-0.326
PRR14-H VS PRR14-L	TBX6	1.48101e-07	60.1768	1.5637e-10	0.6525	-0.673333
PRR14-H VS PRR14-L	CCDC101	1.66893e-07	59.2549	1.96943e-10	-0.221333	0.409333
PRR14-H VS PRR14-L	CIDECP	1.6786e-07	59.4473	1.87658e-10	-0.297833	0.469333
PRR14-H VS PRR14-L	RNPS1	2.21943e-07	57.924	2.75688e-10	-0.402833	0.254667
PRR14-H VS PRR14-L	APOOL	3.37716e-07	56.0958	4.40472e-10	-0.707667	0.769333
PRR14-H VS PRR14-L	MAZ	3.70984e-07	55.3825	5.29944e-10	-0.179	1.01733
PRR14-H VS PRR14-L	ZNF747	3.75514e-07	55.5068	5.13093e-10	0.377167	-0.411333
PRR14-H VS PRR14-L	C16orf93	4.19452e-07	54.7486	6.25231e-10	0.039	0.804333
PRR14-H VS PRR14-L	RNF40	4.77113e-07	54.1022	7.40813e-10	0.235667	-0.304333
PRR14-H VS PRR14-L	ZNF692	5.77211e-07	53.2329	9.32084e-10	0.210667	-0.577333
PRR14-H VS PRR14-L	FAM100A	6.08657e-07	52.8913	1.02066e-09	0.3785	-0.556333
PRR14-H VS PRR14-L	THOC6	6.93518e-07	52.135	1.24912e-09	-0.120167	0.348667
PRR14-H VS PRR14-L	NBEAL1	6.9783e-07	52.5794	1.21354e-09	-0.312273	0.919643
PRR14-H VS PRR14-L	MED13	7.96419e-07	51.4943	1.48392e-09	-0.455167	0.388667
PRR14-H VS PRR14-L	TMEM219	8.58126e-07	51.0968	1.65219e-09	-1.12983	0.182
PRR14-H VS PRR14-L	ZNF213	8.66481e-07	50.9438	1.72209e-09	-0.809	0.305
PRR14-H VS PRR14-L	C16orf53	8.76545e-07	50.7878	1.79653e-09	-0.6665	0.293333
PRR14-H VS PRR14-L	NCOA2	1.02008e-06	50.0153	2.21743e-09	-0.452833	0.242759
PRR14-H VS PRR14-L	ATXN2L	1.02136e-06	50.1168	2.15677e-09	-0.588	0.306333
PRR14-H VS PRR14-L	DPP8	1.12187e-06	49.4658	2.57805e-09	0.519167	-0.186333
PRR14-H VS PRR14-L	LATS1	1.14437e-06	49.4932	2.55868e-09	-0.257667	0.384333
PRR14-H VS PRR14-L	ANKS3	1.16394e-06	49.1409	2.8193e-09	-0.592667	0.331333
PRR14-H VS PRR14-L	PRSS53	1.18356e-06	49.1745	2.79333e-09	-0.4495	0.261
PRR14-H VS PRR14-L	SNHG11	1.75212e-06	47.5782	4.35281e-09	0.441167	-0.242667
PRR14-H VS PRR14-L	HCFC1R1	1.8596e-06	47.2779	4.73534e-09	-0.4255	0.566667
PRR14-H VS PRR14-L	BOLA2	2.09595e-06	46.4457	5.98806e-09	0.401167	-0.405
PRR14-H VS PRR14-L	ORAI3	2.13858e-06	46.4522	5.97704e-09	-0.3365	0.675167
PRR14-H VS PRR14-L	SPNS1	2.14357e-06	46.6879	5.59156e-09	-0.459333	0.364333
PRR14-H VS PRR14-L	NPIPL3	2.15684e-06	46.5828	5.76014e-09	0.6035	-0.351
PRR14-H VS PRR14-L	RPUSD1	2.16694e-06	46.4851	5.92171e-09	0.776333	-0.860333
PRR14-H VS PRR14-L	RAB40C	2.54507e-06	45.6872	7.42925e-09	-0.254167	0.259
PRR14-H VS PRR14-L	DECR2	3.67964e-06	44.331	1.09697e-08	-0.225667	0.448
PRR14-H VS PRR14-L	DPY19L3	3.84012e-06	44.0428	1.19251e-08	0.187	-0.677667
PRR14-H VS PRR14-L	NSMCE1	3.86114e-06	44.0936	1.17506e-08	-0.516167	0.369333
PRR14-H VS PRR14-L	PGP	4.00159e-06	43.7661	1.29236e-08	0.490167	-0.310667
PRR14-H VS PRR14-L	LUC7L	4.02551e-06	43.8123	1.27508e-08	0.742	-0.264
PRR14-H VS PRR14-L	C16orf58	4.02718e-06	43.6787	1.32564e-08	-0.179833	0.761667
PRR14-H VS PRR14-L	VKORC1	4.12522e-06	43.5321	1.38353e-08	0.0249994	1.371
PRR14-H VS PRR14-L	STT3B	4.34987e-06	43.2878	1.48589e-08	-0.646333	0.696
PRR14-H VS PRR14-L	STX4	4.58974e-06	43.0429	1.59633e-08	-0.939	0.211724
PRR14-H VS PRR14-L	HSD3B7	7.23907e-06	41.4419	2.56274e-08	-0.726	0.349667
PRR14-H VS PRR14-L	ZNF48	7.38966e-06	41.3146	2.66195e-08	0.686667	-0.339333
PRR14-H VS PRR14-L	ATF2	7.50672e-06	41.2047	2.75074e-08	0.273	-0.461667
PRR14-H VS PRR14-L	NME3	7.60895e-06	41.1033	2.83546e-08	0.768	-0.239333
PRR14-H VS PRR14-L	TIMM16	8.05897e-06	40.8564	3.05321e-08	0.507667	-0.315667
PRR14-H VS PRR14-L	TMED5	9.09729e-06	40.3993	3.50309e-08	0.9305	-0.115333
PRR14-H VS PRR14-L	SLC2A4RG	9.71509e-06	40.1287	3.80132e-08	0.469167	-0.164333
PRR14-H VS PRR14-L	LCOR	1.00044e-05	39.9797	3.97665e-08	0.523167	-0.266333
PRR14-H VS PRR14-L	C16orf91	1.06478e-05	39.723	4.29854e-08	1.17833	-0.662667
PRR14-H VS PRR14-L	APPBP2	1.12683e-05	39.4866	4.61901e-08	0.085	0.929333
PRR14-H VS PRR14-L	ZNF791	1.19619e-05	39.1928	5.05191e-08	0.193667	-0.4
PRR14-H VS PRR14-L	TAZ	1.21067e-05	39.2019	5.03789e-08	0.408333	-0.134333
PRR14-H VS PRR14-L	SBNO1	1.26865e-05	38.9057	5.51554e-08	0.483167	-0.454667
PRR14-H VS PRR14-L	PCSK4	1.28594e-05	38.9085	5.51083e-08	0.350167	-0.482333
PRR14-H VS PRR14-L	CREB1	1.32304e-05	38.7226	5.83418e-08	0.527167	-0.378
PRR14-H VS PRR14-L	TUFM	1.39684e-05	38.5005	6.24634e-08	-0.642667	0.48
PRR14-H VS PRR14-L	BRWD3	1.40017e-05	38.448	6.34818e-08	0.7115	-0.0273333
PRR14-H VS PRR14-L	EPT1	1.72203e-05	37.6914	8.02139e-08	-0.218667	0.305
PRR14-H VS PRR14-L	TRIP12	1.73547e-05	37.7096	7.97622e-08	1.22417	-0.228333
PRR14-H VS PRR14-L	ZNF845	1.84968e-05	37.6029	8.73085e-08	0.724167	-0.0863333
PRR14-H VS PRR14-L	RIF1	1.8757e-05	37.2906	9.08668e-08	0.805333	-0.312333
PRR14-H VS PRR14-L	RAPGEF6	1.87582e-05	37.3318	8.97073e-08	0.528167	-0.285333
PRR14-H VS PRR14-L	SH2B1	1.91914e-05	37.0964	9.6547e-08	-0.0425	-0.821667
PRR14-H VS PRR14-L	CNOT1	1.92039e-05	37.1744	9.42244e-08	-0.818167	0.318333
PRR14-H VS PRR14-L	BIRC6	1.9245e-05	37.0483	9.8012e-08	0.639333	-0.359667
PRR14-H VS PRR14-L	CEP97	1.94082e-05	37.1002	9.64325e-08	0.348833	-0.402
PRR14-H VS PRR14-L	TMUB1	1.94682e-05	36.9727	1.00358e-07	-0.606667	0.497333
PRR14-H VS PRR14-L	DENND4A	1.94688e-05	36.8965	1.02779e-07	-0.303667	0.217667
PRR14-H VS PRR14-L	SPSB3	1.96203e-05	36.9095	1.0236e-07	0.5725	-0.288
PRR14-H VS PRR14-L	LOC284441	1.98206e-05	36.8021	1.05867e-07	0.556401	-0.230908
PRR14-H VS PRR14-L	FAM63B	1.99708e-05	36.7047	1.0915e-07	0.6235	-0.328667
PRR14-H VS PRR14-L	UBXN7	1.99955e-05	36.7372	1.08043e-07	0.663667	-0.387667
PRR14-H VS PRR14-L	FAM73A	2.01666e-05	36.6377	1.11473e-07	-0.232667	0.756
PRR14-H VS PRR14-L	ZNF205	2.06196e-05	36.4273	1.191e-07	0.331167	-0.643
PRR14-H VS PRR14-L	KIF22	2.07919e-05	36.505	1.16221e-07	-0.718333	0.435334
PRR14-H VS PRR14-L	NCRNA00174	2.08208e-05	36.4308	1.18969e-07	0.656167	-0.311
PRR14-H VS PRR14-L	LNPEP	2.08438e-05	36.462	1.17805e-07	0.283333	-0.418
PRR14-H VS PRR14-L	SAMD10	2.10488e-05	36.3279	1.22886e-07	-1.227	0.488
PRR14-H VS PRR14-L	ZNF468	2.14092e-05	36.2074	1.27649e-07	-0.1535	0.463
PRR14-H VS PRR14-L	SLC30A6	2.15755e-05	36.216	1.27301e-07	0.481	-0.295333
PRR14-H VS PRR14-L	NPRL3	2.18005e-05	36.1172	1.31336e-07	-0.114	0.542333
PRR14-H VS PRR14-L	KIAA2018	2.22394e-05	35.8954	1.40887e-07	0.603167	-0.306
PRR14-H VS PRR14-L	NFATC2IP	2.23442e-05	35.8497	1.42939e-07	0.312833	-0.288667
PRR14-H VS PRR14-L	GCC2	2.23747e-05	35.9387	1.38965e-07	-1.5725	0.192
PRR14-H VS PRR14-L	ATP6V1A	2.23837e-05	36.0013	1.3624e-07	-0.365167	0.758667
PRR14-H VS PRR14-L	RSC1A1	2.24143e-05	35.8094	1.44779e-07	-0.573167	0.375333
PRR14-H VS PRR14-L	ZNF699	2.2455e-05	36.2445	1.40858e-07	-0.421	0.421333
PRR14-H VS PRR14-L	CHTF18	2.25556e-05	35.945	1.38687e-07	-0.197333	0.302333
PRR14-H VS PRR14-L	CLTC	2.31504e-05	35.6774	1.50972e-07	0.330172	-0.514334
PRR14-H VS PRR14-L	FBXL19	2.38692e-05	35.5514	1.57142e-07	0.989333	-0.366667
PRR14-H VS PRR14-L	NMRAL1	2.51047e-05	35.3633	1.66835e-07	0.732167	-0.249
PRR14-H VS PRR14-L	LEPROT	2.51424e-05	35.3006	1.70208e-07	-0.647333	0.299
PRR14-H VS PRR14-L	SERINC1	2.51549e-05	35.3279	1.68731e-07	0.545667	-0.334667
PRR14-H VS PRR14-L	CLN3	2.61608e-05	35.1476	1.78728e-07	-0.830167	0.461333
PRR14-H VS PRR14-L	LMBRD2	2.62029e-05	35.1142	1.80643e-07	-0.440167	0.170333
PRR14-H VS PRR14-L	NHLRC2	2.62718e-05	35.0501	1.84381e-07	-0.1205	1.16633
PRR14-H VS PRR14-L	DNAJB14	2.6412e-05	35.0613	1.83724e-07	-0.395833	0.46
PRR14-H VS PRR14-L	C10orf118	2.73521e-05	35.0588	1.93661e-07	-0.391167	0.192
PRR14-H VS PRR14-L	REST	2.73712e-05	34.8673	1.95497e-07	0.500167	-0.219333
PRR14-H VS PRR14-L	CLOCK	2.76514e-05	34.8085	1.99215e-07	-0.333167	0.175333
PRR14-H VS PRR14-L	PTPLB	2.96824e-05	34.4825	2.21221e-07	0.2385	-0.297333
PRR14-H VS PRR14-L	ZNF28	2.98296e-05	34.5996	2.24171e-07	-0.415333	0.346667
PRR14-H VS PRR14-L	RBM12	2.98343e-05	34.5188	2.18648e-07	-0.694833	-0.051
PRR14-H VS PRR14-L	FRS3	2.98728e-05	34.4886	2.20785e-07	0.777167	-0.537
PRR14-H VS PRR14-L	PABPN1	2.9999e-05	34.3982	2.27307e-07	0.2735	-0.193333
PRR14-H VS PRR14-L	GFER	3.00142e-05	34.5266	2.18102e-07	-0.0316667	0.682333
PRR14-H VS PRR14-L	PTMS	3.0432e-05	34.3285	2.32478e-07	0.737586	-0.720926
PRR14-H VS PRR14-L	PAFAH1B2	3.08232e-05	34.2389	2.39296e-07	-0.330833	0.382333
PRR14-H VS PRR14-L	NUBP2	3.08911e-05	34.2074	2.41741e-07	0.383167	-0.801333
PRR14-H VS PRR14-L	HIRIP3	3.10031e-05	34.2457	2.38767e-07	-1.105	0.426
PRR14-H VS PRR14-L	ARMC5	3.14493e-05	34.1275	2.48063e-07	0.457333	0.013
PRR14-H VS PRR14-L	UHMK1	3.19769e-05	34.0518	2.54211e-07	-0.345	0.118
PRR14-H VS PRR14-L	PLEKHM3	3.27238e-05	33.9326	2.64213e-07	0.725667	-0.440333
PRR14-H VS PRR14-L	SECISBP2L	3.28885e-05	33.941	2.635e-07	-1.22967	-0.0166667
PRR14-H VS PRR14-L	DNAJC13	3.30136e-05	33.8583	2.70653e-07	-0.607333	0.363667
PRR14-H VS PRR14-L	CHM	3.32203e-05	33.8625	2.70285e-07	-0.482	0.211667
PRR14-H VS PRR14-L	MYO9A	3.36614e-05	33.7752	2.78055e-07	0.337833	-0.708
PRR14-H VS PRR14-L	USP32	3.48563e-05	33.6447	2.90091e-07	0.404	-0.161
PRR14-H VS PRR14-L	WDR44	3.49593e-05	33.6128	2.93119e-07	-0.413333	0.319
PRR14-H VS PRR14-L	FAM195A	3.59645e-05	33.503	3.03781e-07	-0.234667	0.35
PRR14-H VS PRR14-L	KIDINS220	3.87502e-05	33.2518	3.29717e-07	-0.0231667	0.908333
PRR14-H VS PRR14-L	YPEL3	3.92783e-05	33.1881	3.3665e-07	-0.2895	0.513333
PRR14-H VS PRR14-L	HIPK3	4.00248e-05	33.1084	3.45535e-07	-0.588167	0.359667
PRR14-H VS PRR14-L	C7orf47	4.09019e-05	33.0203	3.55647e-07	-0.83	-0.00466667
PRR14-H VS PRR14-L	ZNF121	4.26485e-05	32.8494	3.76131e-07	-0.336	0.338667
PRR14-H VS PRR14-L	CRTC2	4.2653e-05	32.8707	3.73522e-07	0.183	-0.575333
PRR14-H VS PRR14-L	NTHL1	4.33188e-05	32.7805	3.84734e-07	1.06533	0.138667
PRR14-H VS PRR14-L	MMGT1	4.35686e-05	32.7208	3.92364e-07	0.486333	-0.268667
PRR14-H VS PRR14-L	USP46	4.35887e-05	32.6985	3.95252e-07	-0.604	0.216667
PRR14-H VS PRR14-L	TAOK1	4.37304e-05	32.7305	3.91105e-07	0.294833	-0.442
PRR14-H VS PRR14-L	WASH7P	4.48979e-05	32.5671	4.127e-07	-0.813167	0.4
PRR14-H VS PRR14-L	STRN	4.51451e-05	32.5711	4.12169e-07	-0.569333	0.408667
PRR14-H VS PRR14-L	GOLGA4	4.71224e-05	32.3396	4.44854e-07	0.575333	-0.493333
PRR14-H VS PRR14-L	NAT15	4.71925e-05	32.3551	4.42586e-07	-0.182167	0.584333
PRR14-H VS PRR14-L	CD2BP2	4.74762e-05	32.2971	4.51143e-07	0.783833	-0.809333
PRR14-H VS PRR14-L	PHC3	4.74828e-05	32.3566	4.42359e-07	-0.3345	0.287667
PRR14-H VS PRR14-L	VPS13C	4.74956e-05	32.3761	4.39528e-07	0.249	-0.398
PRR14-H VS PRR14-L	MGRN1	4.93993e-05	32.1572	4.72486e-07	0.351833	-0.139333
PRR14-H VS PRR14-L	LOC388796	4.96745e-05	32.0822	4.84373e-07	-0.808167	-0.107333
PRR14-H VS PRR14-L	TAF1L	4.99164e-05	32.1062	4.80532e-07	-0.593833	0.368667
PRR14-H VS PRR14-L	CCDC47	4.99773e-05	32.0831	4.84222e-07	0.488833	-0.361667
PRR14-H VS PRR14-L	KCTD13	5.22301e-05	31.8926	5.1578e-07	1.00133	-0.356667
PRR14-H VS PRR14-L	ZNF221	5.23533e-05	32.1853	5.13746e-07	-0.446667	0.132333
PRR14-H VS PRR14-L	UHRF1BP1L	5.36907e-05	31.7907	5.33539e-07	-0.534	0.103333
PRR14-H VS PRR14-L	KIAA0494	5.55741e-05	31.6683	5.55707e-07	-0.229167	0.661667
PRR14-H VS PRR14-L	PDP2	5.69016e-05	31.5788	5.72515e-07	-1.1185	0.360667
PRR14-H VS PRR14-L	NDUFS1	5.80818e-05	31.4987	5.87996e-07	-1.05867	0.196667
PRR14-H VS PRR14-L	PLEKHB2	5.84384e-05	31.4438	5.98866e-07	-0.917	0.290667
PRR14-H VS PRR14-L	NEDD4	5.849e-05	31.4231	6.03027e-07	0.472167	-0.421667
PRR14-H VS PRR14-L	RASSF7	5.87266e-05	31.4473	5.98172e-07	-0.4815	0.429
PRR14-H VS PRR14-L	ZNF780A	5.90562e-05	31.3762	6.12532e-07	-0.298333	0.295667
PRR14-H VS PRR14-L	FAM86A	6.05566e-05	31.2833	6.31856e-07	0.388167	-0.347667
PRR14-H VS PRR14-L	WDR85	6.1242e-05	31.2143	6.46614e-07	0.814333	-0.449667
PRR14-H VS PRR14-L	ARHGAP17	6.12517e-05	31.1788	6.54325e-07	0.4635	-0.403333
PRR14-H VS PRR14-L	ATE1	6.12918e-05	31.1943	6.50947e-07	0.896833	-0.290667
PRR14-H VS PRR14-L	WDR13	6.13639e-05	31.2259	6.44091e-07	-1.03383	0.485333
PRR14-H VS PRR14-L	RNF160	6.23053e-05	31.1106	6.6945e-07	0.601	-0.520333
PRR14-H VS PRR14-L	ROGDI	6.3468e-05	31.0042	6.93769e-07	-0.787	0.484
PRR14-H VS PRR14-L	C10orf12	6.35995e-05	31.015	6.91256e-07	0.630667	-0.143667
PRR14-H VS PRR14-L	C16orf68	6.36444e-05	31.03	6.87791e-07	-0.4445	0.294667
PRR14-H VS PRR14-L	FLYWCH2	6.4076e-05	30.9589	7.04394e-07	0.45	-0.193333
PRR14-H VS PRR14-L	TAF13	6.49325e-05	30.8859	7.21876e-07	0.561667	-0.483
PRR14-H VS PRR14-L	MAN1A2	6.52596e-05	30.8876	7.21459e-07	0.4305	-0.590333
PRR14-H VS PRR14-L	ZNF771	6.6296e-05	30.8074	7.41152e-07	0.342667	-0.366333
PRR14-H VS PRR14-L	DOCK7	6.72614e-05	30.748	7.56122e-07	0.1665	-0.404333
PRR14-H VS PRR14-L	CHST12	6.74825e-05	30.8502	7.62799e-07	-0.429833	0.190667
PRR14-H VS PRR14-L	ASXL2	6.77323e-05	30.6946	7.69829e-07	0.393167	-0.380667
PRR14-H VS PRR14-L	EGFL8	6.8948e-05	30.6256	7.87928e-07	0.3115	-0.310667
PRR14-H VS PRR14-L	AFF4	7.07046e-05	30.535	8.12393e-07	0.309667	-0.441333
PRR14-H VS PRR14-L	RAB27B	7.16064e-05	30.4814	8.27203e-07	0.668166	-0.362334
PRR14-H VS PRR14-L	METTL14	7.21461e-05	30.4275	8.42399e-07	-0.6495	0.908667
PRR14-H VS PRR14-L	XPO6	7.21916e-05	30.4414	8.38447e-07	-0.271833	0.372
PRR14-H VS PRR14-L	RANBP2	7.23096e-05	30.4051	8.48799e-07	0.449833	-0.471
PRR14-H VS PRR14-L	HMOX2	7.39469e-05	30.3233	8.72611e-07	0.283333	-0.279333
PRR14-H VS PRR14-L	MGAT4A	7.4985e-05	30.2511	8.94175e-07	0.490833	-0.891
PRR14-H VS PRR14-L	TXLNG	7.51415e-05	30.2296	9.00709e-07	-0.3835	0.228
PRR14-H VS PRR14-L	YIPF6	7.51778e-05	30.213	9.05812e-07	-0.584667	0.459333
PRR14-H VS PRR14-L	ACSL3	7.53272e-05	30.2531	8.93578e-07	-0.153333	1.04967
PRR14-H VS PRR14-L	STX1B	7.73953e-05	30.3339	9.46952e-07	-0.5435	0.284333
PRR14-H VS PRR14-L	PRSS36	7.74053e-05	30.1116	9.3746e-07	0.6405	-0.344667
PRR14-H VS PRR14-L	ATRX	7.76928e-05	30.0409	9.60243e-07	-0.383833	0.170667
PRR14-H VS PRR14-L	NMD3	7.7778e-05	30.0824	9.46804e-07	0.9515	-0.677333
PRR14-H VS PRR14-L	ITSN2	7.78829e-05	30.0485	9.57756e-07	-0.0185	0.757333
PRR14-H VS PRR14-L	CCNT1	7.91624e-05	29.9709	9.83323e-07	-0.127667	0.482
PRR14-H VS PRR14-L	DNTTIP1	7.92252e-05	29.9393	9.93944e-07	-0.374333	0.421667
PRR14-H VS PRR14-L	SLC39A13	7.94286e-05	29.9028	1.00636e-06	-0.342	0.289667
PRR14-H VS PRR14-L	GIGYF2	7.94748e-05	29.9155	1.00201e-06	-0.555833	0.117333
PRR14-H VS PRR14-L	ASAH2B	7.95502e-05	31.4385	9.9308e-07	-0.171667	0.470667
PRR14-H VS PRR14-L	LASS6	8.30915e-05	29.7559	1.05793e-06	-0.997833	0.163333
PRR14-H VS PRR14-L	GSK3B	8.31117e-05	29.7409	1.06335e-06	0.7635	-0.037
PRR14-H VS PRR14-L	RNF208	8.39066e-05	29.6988	1.07873e-06	0.997333	-0.756333
PRR14-H VS PRR14-L	CCDC24	8.51449e-05	29.6417	1.09994e-06	0.334667	-0.113333
PRR14-H VS PRR14-L	BCLAF1	8.70577e-05	29.5625	1.13006e-06	0.620667	-0.672333
PRR14-H VS PRR14-L	CSNK1G1	8.93529e-05	29.4585	1.17095e-06	-0.268833	0.338667
PRR14-H VS PRR14-L	KIAA1715	8.94548e-05	29.469	1.16673e-06	0.129333	1.051
PRR14-H VS PRR14-L	TFAP4	9.06798e-05	29.3605	1.21087e-06	-0.186833	0.627667
PRR14-H VS PRR14-L	ZNF644	9.06984e-05	29.4009	1.19422e-06	-0.348	0.132
PRR14-H VS PRR14-L	LCMT1	9.08606e-05	29.3683	1.20764e-06	-0.319833	0.250333
PRR14-H VS PRR14-L	C16orf59	9.09882e-05	29.3779	1.20368e-06	-0.996667	0.176
PRR14-H VS PRR14-L	ARMC8	9.6093e-05	29.1777	1.28912e-06	0.575833	-0.539
PRR14-H VS PRR14-L	MFSD9	9.70318e-05	29.1226	1.31377e-06	0.363833	-0.323333
PRR14-H VS PRR14-L	ANKRD16	9.74289e-05	29.1241	1.31309e-06	1.27776	-0.923103
PRR14-H VS PRR14-L	RP9	9.79674e-05	29.0813	1.33252e-06	0.604	-0.525333
PRR14-H VS PRR14-L	ATP7A	9.82424e-05	29.0467	1.34846e-06	-0.413	0.52
PRR14-H VS PRR14-L	C16orf13	9.83741e-05	29.056	1.34416e-06	-0.337667	0.215667
PRR14-H VS PRR14-L	NCOA5	0.000106343	28.8033	1.46625e-06	-0.553167	0.354667
PRR14-H VS PRR14-L	SLC35D1	0.000108889	28.7217	1.50812e-06	0.558035	-1.36667
PRR14-H VS PRR14-L	BRIP1	0.000109645	28.6629	1.53902e-06	-1.3155	0.617333
PRR14-H VS PRR14-L	NPIP	0.000110002	28.6153	1.56452e-06	-0.385345	0.447333
PRR14-H VS PRR14-L	ANKRD17	0.000110085	28.6771	1.53152e-06	-0.310667	0.166667
PRR14-H VS PRR14-L	CCDC75	0.000110122	28.6632	1.53887e-06	0.758667	-0.487333
PRR14-H VS PRR14-L	ZNF844	0.000110266	28.7337	1.56143e-06	0.185333	1.12867
PRR14-H VS PRR14-L	N4BP2	0.000110393	28.6305	1.55637e-06	-0.967759	0.439828
PRR14-H VS PRR14-L	JMJD5	0.000111699	28.5584	1.5956e-06	-0.5195	0.299667
PRR14-H VS PRR14-L	DCUN1D1	0.000112441	28.5267	1.61319e-06	-0.387667	0.383
PRR14-H VS PRR14-L	DDI2	0.000113604	28.4721	1.64398e-06	-0.386	0.292667
PRR14-H VS PRR14-L	PPTC7	0.000113712	28.4818	1.63848e-06	-0.5085	0.114667
PRR14-H VS PRR14-L	RNF111	0.000114194	28.4447	1.65961e-06	0.368833	-0.419
PRR14-H VS PRR14-L	SPSB2	0.000114662	28.4083	1.68066e-06	0.383	-0.342667
PRR14-H VS PRR14-L	BPTF	0.000114786	28.393	1.6896e-06	0.794333	-0.315667
PRR14-H VS PRR14-L	C9orf142	0.000115021	28.4116	1.67877e-06	0.506167	-0.101333
PRR14-H VS PRR14-L	LYSMD3	0.000117258	28.3073	1.74055e-06	-0.272667	0.271667
PRR14-H VS PRR14-L	FKBPL	0.000117279	28.3189	1.73358e-06	-0.545167	0.213667
PRR14-H VS PRR14-L	FAM98B	0.000117465	28.2902	1.75092e-06	-0.396833	0.108333
PRR14-H VS PRR14-L	SEC24A	0.000124076	28.1206	1.85718e-06	-1.53414	0.064
PRR14-H VS PRR14-L	TOR2A	0.000127576	28.0287	1.91749e-06	-0.547667	0.292667
PRR14-H VS PRR14-L	GNL3L	0.000129803	27.9671	1.95902e-06	-0.588167	0.861333
PRR14-H VS PRR14-L	MAP3K2	0.000129832	27.943	1.97558e-06	-0.376167	0.420667
PRR14-H VS PRR14-L	TOR1AIP2	0.000130048	27.9499	1.9708e-06	-0.403333	0.398667
PRR14-H VS PRR14-L	CHD9	0.000130217	27.9228	1.98953e-06	-0.523333	0.122
PRR14-H VS PRR14-L	EXOC6B	0.000131254	27.8653	2.02983e-06	0.862167	-0.108
PRR14-H VS PRR14-L	KLHL11	0.00013148	27.8835	2.01699e-06	-0.410333	0.398667
PRR14-H VS PRR14-L	LUZP1	0.00013156	27.8701	2.02638e-06	1.24217	0.0443336
PRR14-H VS PRR14-L	RABEP2	0.000134543	27.7829	2.08904e-06	-0.512833	0.402
PRR14-H VS PRR14-L	C9orf37	0.000135334	27.7319	2.12655e-06	0.911833	-0.188276
PRR14-H VS PRR14-L	PANK3	0.000135514	27.7508	2.11254e-06	-0.833	0.65
PRR14-H VS PRR14-L	AGAP4	0.000135865	27.7321	2.12645e-06	0.0826667	0.649
PRR14-H VS PRR14-L	ARF5	0.000138019	27.6644	2.1773e-06	-0.518833	0.734667
PRR14-H VS PRR14-L	DDAH2	0.000138336	27.6466	2.19091e-06	-0.839833	0.53
PRR14-H VS PRR14-L	LOC339047	0.000138855	27.6248	2.20774e-06	0.526833	-0.219667
PRR14-H VS PRR14-L	ZNF283	0.000139004	27.5994	2.22738e-06	-1.05067	0.576333
PRR14-H VS PRR14-L	LZTS2	0.000139175	27.607	2.22148e-06	-0.978	0.0686667
PRR14-H VS PRR14-L	ELK4	0.000139654	27.5205	2.28983e-06	0.844167	-0.734138
PRR14-H VS PRR14-L	RBMXL1	0.000139782	27.5396	2.27457e-06	-0.873833	-0.0236667
PRR14-H VS PRR14-L	NSUN5P2	0.000140043	27.5451	2.27013e-06	-0.6915	0.627333
PRR14-H VS PRR14-L	SMEK2	0.000140096	27.5223	2.28839e-06	-0.7325	0.442
PRR14-H VS PRR14-L	ZNF263	0.000140316	27.6008	2.3094e-06	-0.842333	0.577667
PRR14-H VS PRR14-L	PKMYT1	0.000140327	27.5503	2.26601e-06	0.683333	-0.345333
PRR14-H VS PRR14-L	SLC30A7	0.000140625	27.5553	2.26208e-06	0.209	-0.73
PRR14-H VS PRR14-L	CCDC61	0.000141493	27.4616	2.33756e-06	-0.713333	0.280667
PRR14-H VS PRR14-L	SON	0.000143891	27.403	2.38612e-06	0.6375	-0.421
PRR14-H VS PRR14-L	NSUN3	0.000150565	27.2632	2.50614e-06	0.7045	-0.243667
PRR14-H VS PRR14-L	WDR90	0.000152878	27.2093	2.55414e-06	0.774	-0.304
PRR14-H VS PRR14-L	SOLH	0.000155562	27.1493	2.60865e-06	0.637667	-0.478666
PRR14-H VS PRR14-L	FASTK	0.000159068	27.2829	2.67731e-06	1.06617	0.076
PRR14-H VS PRR14-L	HAGHL	0.000165046	26.9604	2.78818e-06	0.397833	-0.282
PRR14-H VS PRR14-L	SCNN1D	0.000167513	26.9876	2.86108e-06	0.472167	-0.356
PRR14-H VS PRR14-L	DENND2C	0.000167912	26.8909	2.85745e-06	-0.356379	0.395333
PRR14-H VS PRR14-L	SKIL	0.000168379	26.8624	2.88631e-06	-0.431167	0.575333
PRR14-H VS PRR14-L	EIF3CL	0.000168444	26.8923	2.85605e-06	-0.554333	0.155667
PRR14-H VS PRR14-L	DNASE1	0.000168533	26.8191	2.93082e-06	0.354333	-0.272
PRR14-H VS PRR14-L	HOXB4	0.000168696	27.01	2.94414e-06	0.862167	-0.114
PRR14-H VS PRR14-L	PIAS1	0.000168871	26.8236	2.92621e-06	-0.389334	0.351333
PRR14-H VS PRR14-L	E4F1	0.000169162	26.8391	2.91025e-06	0.393667	-0.253
PRR14-H VS PRR14-L	RFNG	0.000169245	26.7871	2.96423e-06	0.7115	-0.236667
PRR14-H VS PRR14-L	C8orf58	0.000169467	26.8238	2.92601e-06	-0.854167	-0.188667
PRR14-H VS PRR14-L	SDR39U1	0.000172463	26.7238	3.0313e-06	-0.3275	0.331333
PRR14-H VS PRR14-L	IPMK	0.000173471	26.8995	3.0598e-06	0.1475	-0.624667
PRR14-H VS PRR14-L	C1orf159	0.000174608	26.669	3.09069e-06	-0.787167	0.0333333
PRR14-H VS PRR14-L	CDK9	0.000175041	26.6521	3.10923e-06	-0.895333	0.240333
PRR14-H VS PRR14-L	AXIN1	0.000183918	26.493	3.28975e-06	-0.638167	0.233333
PRR14-H VS PRR14-L	FBXO46	0.000183971	26.502	3.27929e-06	0.635833	-0.322667
PRR14-H VS PRR14-L	C9orf41	0.000184132	26.48	3.30502e-06	-0.403167	0.121667
PRR14-H VS PRR14-L	ZNF32	0.000184155	26.4699	3.31687e-06	-0.689	0.259667
PRR14-H VS PRR14-L	GOLGB1	0.000184912	26.4486	3.34199e-06	-0.370333	1.05033
PRR14-H VS PRR14-L	DHX36	0.000185443	26.4213	3.37462e-06	0.912833	-0.712333
PRR14-H VS PRR14-L	GAN	0.000185947	26.4233	3.37225e-06	0.550833	-0.0773333
PRR14-H VS PRR14-L	PCYT1A	0.000186149	26.401	3.39903e-06	-0.400167	0.184333
PRR14-H VS PRR14-L	FAM173A	0.000187527	26.3707	3.43583e-06	0.137167	0.891666
PRR14-H VS PRR14-L	ZNF611	0.000189941	26.3252	3.49186e-06	-0.2745	0.353667
PRR14-H VS PRR14-L	LOC401052	0.000194224	26.2531	3.58267e-06	0.341833	-0.364
PRR14-H VS PRR14-L	LOC729020	0.000194465	26.3361	3.5992e-06	-0.4905	0.487667
PRR14-H VS PRR14-L	MLST8	0.000196173	26.2062	3.64298e-06	-0.593166	0.763001
PRR14-H VS PRR14-L	FAM156A	0.000196318	26.1854	3.67007e-06	-1.54283	0.155
PRR14-H VS PRR14-L	LMTK2	0.000196372	26.194	3.65889e-06	0.3495	-0.252334
PRR14-H VS PRR14-L	CTTNBP2NL	0.000196785	26.1695	3.69102e-06	0.425167	-0.243667
PRR14-H VS PRR14-L	EYA3	0.00019702	26.1569	3.70767e-06	-0.353	0.181667
PRR14-H VS PRR14-L	DMXL1	0.000198089	26.1324	3.74008e-06	-0.5905	0.356
PRR14-H VS PRR14-L	C7orf50	0.000203149	26.0526	3.84823e-06	-0.532	0.383667
PRR14-H VS PRR14-L	ZNF513	0.000207871	25.9791	3.9506e-06	-0.311833	0.324667
PRR14-H VS PRR14-L	LIME1	0.000208885	26.0503	3.98285e-06	-0.533833	0.19
PRR14-H VS PRR14-L	AVL9	0.000209416	25.9401	4.00598e-06	0.432667	-0.356333
PRR14-H VS PRR14-L	IREB2	0.000210082	25.9222	4.03176e-06	0.363667	-0.48
PRR14-H VS PRR14-L	XRN1	0.000210492	25.8987	4.06578e-06	0.334833	-0.466667
PRR14-H VS PRR14-L	TBC1D23	0.000210921	25.902	4.06097e-06	0.5255	-0.369333
PRR14-H VS PRR14-L	NSUN5P1	0.000211432	25.8773	4.09706e-06	0.270333	-0.215667
PRR14-H VS PRR14-L	PRR24	0.000211901	25.8621	4.11932e-06	1.0485	-0.0316667
PRR14-H VS PRR14-L	LRRC8B	0.000214202	25.8231	4.17735e-06	0.0371667	0.940333
PRR14-H VS PRR14-L	UEVLD	0.000217619	25.77	4.25749e-06	0.907167	-0.585185
PRR14-H VS PRR14-L	TM9SF2	0.000221036	25.7177	4.33807e-06	0.434333	-0.454
PRR14-H VS PRR14-L	GTF2A1	0.000221209	25.7067	4.35521e-06	0.826167	0.00533333
PRR14-H VS PRR14-L	SSNA1	0.000222692	25.6706	4.41208e-06	-0.563833	0.307667
PRR14-H VS PRR14-L	RP9P	0.00022308	25.6745	4.4059e-06	-0.937833	0.185667
PRR14-H VS PRR14-L	ZDHHC20	0.000229686	25.5981	4.67903e-06	0.8535	-0.497
PRR14-H VS PRR14-L	BBX	0.000230023	25.5115	4.6716e-06	-0.742	0.726
PRR14-H VS PRR14-L	PRRT2	0.000230035	25.5628	4.58613e-06	-0.161667	0.350333
PRR14-H VS PRR14-L	ZNRD1	0.000230332	25.5679	4.57775e-06	0.491167	-0.295
PRR14-H VS PRR14-L	UTP20	0.000230402	25.5154	4.66499e-06	0.400667	-0.26
PRR14-H VS PRR14-L	PBRM1	0.000230651	25.5467	4.61274e-06	-0.562	0.069
PRR14-H VS PRR14-L	PJA2	0.000230683	25.5205	4.65636e-06	-1.434	0.484483
PRR14-H VS PRR14-L	TCEB2	0.000230942	25.526	4.64723e-06	-0.423333	0.205333
PRR14-H VS PRR14-L	SYDE2	0.000230975	25.483	4.71963e-06	-0.981833	0.735333
PRR14-H VS PRR14-L	HELZ	0.000231264	25.5307	4.63936e-06	0.354833	-0.032
PRR14-H VS PRR14-L	CARHSP1	0.000237337	25.3991	4.86437e-06	0.854833	-0.46
PRR14-H VS PRR14-L	THAP3	0.000240283	25.3481	4.95459e-06	0.56	-0.146667
PRR14-H VS PRR14-L	LRDD	0.00024062	25.3526	4.94659e-06	-0.3085	0.487
PRR14-H VS PRR14-L	SNORA39	0.000245692	25.9811	5.09664e-06	-0.528833	0.348
PRR14-H VS PRR14-L	C7orf40	0.00024584	25.2763	5.08444e-06	0.524167	-0.175667
PRR14-H VS PRR14-L	ZZZ3	0.000253286	25.1771	5.2699e-06	-0.834833	0.361
PRR14-H VS PRR14-L	ATP6V0C	0.000253819	25.163	5.29675e-06	-0.249001	0.391333
PRR14-H VS PRR14-L	RNF168	0.00026192	25.0597	5.49835e-06	0.761833	-0.545
PRR14-H VS PRR14-L	TRIM44	0.00026206	25.0664	5.48502e-06	0.577	-0.293
PRR14-H VS PRR14-L	ZFP106	0.000265007	25.0191	5.57961e-06	-0.8945	-0.0696667
PRR14-H VS PRR14-L	MGAT5	0.000266479	24.9957	5.62716e-06	0.588833	-0.678621
PRR14-H VS PRR14-L	ZBTB11	0.000272573	24.901	5.82356e-06	0.569	-0.352667
PRR14-H VS PRR14-L	ROBLD3	0.000273072	24.904	5.81726e-06	0.957	-0.645333
PRR14-H VS PRR14-L	U2AF1L4	0.000273482	24.9079	5.80901e-06	0.430667	-0.187333
PRR14-H VS PRR14-L	CCDC84	0.000274091	24.9099	5.80491e-06	0.883	-0.198
PRR14-H VS PRR14-L	FMN1	0.000275724	24.8613	5.90801e-06	0.555	-0.328667
PRR14-H VS PRR14-L	2017-03-09	0.000275957	24.851	5.93013e-06	-0.226333	0.297333
PRR14-H VS PRR14-L	ZNF562	0.000285859	24.7144	6.23169e-06	0.559333	-0.109
PRR14-H VS PRR14-L	USP12	0.000286085	24.7359	6.18331e-06	0.893167	-0.297333
PRR14-H VS PRR14-L	ZNF420	0.000286257	24.7263	6.20482e-06	0.765333	-0.304
PRR14-H VS PRR14-L	C6orf26	0.000286284	24.7182	6.22318e-06	0.776667	-0.59
PRR14-H VS PRR14-L	TMOD3	0.000286294	24.7418	6.17006e-06	0.412333	-0.217667
PRR14-H VS PRR14-L	ACOT8	0.000289709	24.662	6.35162e-06	0.490833	-0.511667
PRR14-H VS PRR14-L	KCTD5	0.000290061	24.6664	6.34132e-06	0.391167	-0.223
PRR14-H VS PRR14-L	RHOT2	0.000292749	24.6255	6.43645e-06	0.641	-0.442
PRR14-H VS PRR14-L	IPP	0.000294428	24.602	6.49164e-06	-0.234	0.225
PRR14-H VS PRR14-L	YBX2	0.000294971	24.6743	6.52194e-06	0.611667	-0.0596667
PRR14-H VS PRR14-L	LARP4	0.000295188	24.5795	6.54507e-06	-0.939667	0.203
PRR14-H VS PRR14-L	C20orf20	0.000295777	24.5664	6.5765e-06	-0.490667	0.570667
PRR14-H VS PRR14-L	GNA13	0.000297162	24.5459	6.62575e-06	-0.3915	0.249
PRR14-H VS PRR14-L	ZMYND19	0.000314805	24.3801	7.03868e-06	0.922333	-0.891
PRR14-H VS PRR14-L	C1orf58	0.000314812	24.3725	7.05839e-06	-0.355833	0.232667
PRR14-H VS PRR14-L	MMADHC	0.000315885	24.3556	7.10206e-06	0.00383333	-0.867
PRR14-H VS PRR14-L	FBXW4	0.000320554	24.3078	7.22695e-06	-0.561167	0.482333
PRR14-H VS PRR14-L	LOC642846	0.000321541	24.2919	7.26916e-06	0.830333	-0.056
PRR14-H VS PRR14-L	IL6ST	0.000325047	24.2175	7.46956e-06	-0.318333	0.389667
PRR14-H VS PRR14-L	CHMP2B	0.0003258	24.2186	7.46663e-06	0.135	-0.546724
PRR14-H VS PRR14-L	PPP4R2	0.000325973	24.2024	7.51108e-06	0.7765	-0.399667
PRR14-H VS PRR14-L	ZNF444	0.000326096	24.2236	7.45317e-06	-0.466167	0.151667
PRR14-H VS PRR14-L	NCKAP1	0.00032615	24.238	7.41389e-06	-0.4125	0.323333
PRR14-H VS PRR14-L	PIK3CB	0.000326429	24.2282	7.44051e-06	-0.499333	0.211
PRR14-H VS PRR14-L	THAP7	0.000326432	24.2431	7.40003e-06	-0.227667	0.356
PRR14-H VS PRR14-L	ZNF174	0.000327782	24.1799	7.57313e-06	-0.465667	0.122333
PRR14-H VS PRR14-L	RC3H2	0.00032898	24.1626	7.62123e-06	1.05017	-0.0246667
PRR14-H VS PRR14-L	TMEM48	0.00033638	24.0946	7.81355e-06	-0.315	0.342
PRR14-H VS PRR14-L	NUDT16L1	0.000341711	24.0444	7.95862e-06	-0.447334	0.322666
PRR14-H VS PRR14-L	ZNF629	0.000343762	24.0209	8.02772e-06	-0.936167	0.263667
PRR14-H VS PRR14-L	FAM193B	0.000345458	24.0002	8.08879e-06	0.160833	-0.933667
PRR14-H VS PRR14-L	C1orf35	0.000346779	23.9826	8.14126e-06	0.438167	-0.301
PRR14-H VS PRR14-L	DCAF7	0.00035101	23.9352	8.2842e-06	0.661833	-0.431667
PRR14-H VS PRR14-L	XIAP	0.000351247	23.9405	8.26797e-06	-0.537333	0.295667
PRR14-H VS PRR14-L	PSMG3	0.00035293	23.9132	8.35144e-06	-0.6075	0.250333
PRR14-H VS PRR14-L	LOC401431	0.000353504	23.9016	8.38697e-06	-1.0385	0.255333
PRR14-H VS PRR14-L	ARL2	0.00035449	23.8869	8.43239e-06	-1.21167	0.296333
PRR14-H VS PRR14-L	RBM47	0.000355058	23.8755	8.46794e-06	-0.231667	0.246667
PRR14-H VS PRR14-L	USP16	0.000356022	23.861	8.51305e-06	0.859167	-0.686
PRR14-H VS PRR14-L	DENND4C	0.000356304	23.8518	8.5419e-06	0.2855	-0.696
PRR14-H VS PRR14-L	HIPK1	0.000360325	23.8143	8.6607e-06	1.20667	-0.225667
PRR14-H VS PRR14-L	C19orf47	0.000366969	23.7576	8.84318e-06	0.392833	-0.758
PRR14-H VS PRR14-L	ZNF813	0.00036933	23.7054	9.01476e-06	0.617167	-1.031
PRR14-H VS PRR14-L	PLEKHO1	0.000369491	23.7251	8.94985e-06	0.659833	-0.085
PRR14-H VS PRR14-L	ZMYM4	0.000369913	23.7081	9.00603e-06	0.725	-0.429
PRR14-H VS PRR14-L	MSI2	0.000370102	23.6929	9.05659e-06	-0.912833	0.426667
PRR14-H VS PRR14-L	METRN	0.000370274	23.7263	8.94583e-06	-0.155833	0.434
PRR14-H VS PRR14-L	NSUN5	0.000370329	23.712	8.99315e-06	0.484167	-0.520667
PRR14-H VS PRR14-L	EPC2	0.000370398	23.6838	9.08683e-06	-0.232	0.190666
PRR14-H VS PRR14-L	INTS2	0.000372968	23.6582	9.17306e-06	-0.941333	0.552333
PRR14-H VS PRR14-L	ANKRD36BP1	0.000373226	23.6495	9.20258e-06	0.733833	-0.321333
PRR14-H VS PRR14-L	NDUFB10	0.000375825	23.6239	9.28999e-06	0.529667	-0.62
PRR14-H VS PRR14-L	PDLIM7	0.000375949	23.6162	9.31643e-06	0.403333	-0.139667
PRR14-H VS PRR14-L	WDFY3	0.000377155	23.5939	9.39316e-06	-0.541333	0.096
PRR14-H VS PRR14-L	COL4A3BP	0.000378038	23.5944	9.39165e-06	-0.7045	0.456
PRR14-H VS PRR14-L	STK19	0.000382229	23.551	9.54325e-06	0.658333	-0.469667
PRR14-H VS PRR14-L	EIF6	0.000383428	23.5358	9.59701e-06	-0.160167	0.285333
PRR14-H VS PRR14-L	LRBA	0.000383863	23.526	9.63175e-06	-0.212333	0.512333
PRR14-H VS PRR14-L	ATF7IP	0.000385738	23.5844	9.70274e-06	-0.376167	0.158
PRR14-H VS PRR14-L	SHPRH	0.000385891	23.4917	9.75453e-06	-0.691333	0.500333
PRR14-H VS PRR14-L	ADAM17	0.000385996	23.4976	9.73322e-06	-1.15333	0.336
PRR14-H VS PRR14-L	CCM2	0.000387321	23.4751	9.81474e-06	0.438833	-0.403333
PRR14-H VS PRR14-L	JMJD8	0.00039204	23.4357	9.95866e-06	-0.667333	0.0406667
PRR14-H VS PRR14-L	MXD3	0.000399717	23.3767	1.01785e-05	0.451667	-0.411667
PRR14-H VS PRR14-L	TCP11L2	0.000401157	23.3604	1.02401e-05	-0.790333	0.500667
PRR14-H VS PRR14-L	MOSPD2	0.00040654	23.3178	1.04027e-05	-0.373	0.226
PRR14-H VS PRR14-L	SEPX1	0.000418101	23.2356	1.07245e-05	-0.403667	0.203333
PRR14-H VS PRR14-L	UBR1	0.000427964	23.1663	1.10041e-05	-0.477167	0.229333
PRR14-H VS PRR14-L	DGUOK	0.000438452	23.0946	1.1301e-05	-0.513167	0.420667
PRR14-H VS PRR14-L	DHX40	0.000440975	23.0151	1.16399e-05	-0.763667	0.399333
PRR14-H VS PRR14-L	METTL2A	0.000441014	23.0212	1.16135e-05	0.602	-0.509667
PRR14-H VS PRR14-L	C9orf102	0.00044126	23.0452	1.15104e-05	0.477	-0.304333
PRR14-H VS PRR14-L	KIAA0754	0.000441414	23.1068	1.15693e-05	0.0108333	0.930333
PRR14-H VS PRR14-L	DCST2	0.00044145	23.3256	1.16799e-05	0.551667	-0.211667
PRR14-H VS PRR14-L	PHF1	0.000441537	23.1253	1.14902e-05	0.391	-0.390667
PRR14-H VS PRR14-L	ZNF585A	0.000441605	23.0239	1.16017e-05	0.542167	-0.365
PRR14-H VS PRR14-L	KIAA1244	0.000442002	23.0535	1.14749e-05	0.5555	-0.235667
PRR14-H VS PRR14-L	ATL3	0.000442334	23.0322	1.15659e-05	0.511167	-0.476667
PRR14-H VS PRR14-L	ZNF292	0.000442526	23.0567	1.1461e-05	0.584333	-0.179333
PRR14-H VS PRR14-L	PRKAR2A	0.000443351	22.988	1.17577e-05	0.7445	-0.368667
PRR14-H VS PRR14-L	BIN3	0.000443448	23.0576	1.14573e-05	0.548833	-0.0273333
PRR14-H VS PRR14-L	PIK3CA	0.000446621	22.937	1.19831e-05	-0.612166	0.414334
PRR14-H VS PRR14-L	CD46	0.00044667	22.9617	1.18735e-05	0.646667	-0.307
PRR14-H VS PRR14-L	APC	0.000447259	22.9519	1.19169e-05	-0.664833	0.573
PRR14-H VS PRR14-L	NOTCH2	0.00044731	22.9391	1.19738e-05	0.375833	-0.189333
PRR14-H VS PRR14-L	PKN2	0.000447311	22.9267	1.20294e-05	1.12433	-0.408966
PRR14-H VS PRR14-L	USP8	0.000448291	22.9394	1.19723e-05	-0.334833	0.385
PRR14-H VS PRR14-L	2017-03-06	0.000451922	22.8929	1.21815e-05	0.608833	-0.14
PRR14-H VS PRR14-L	STAM2	0.000452912	22.8809	1.22363e-05	-0.425667	0.369667
PRR14-H VS PRR14-L	JAK1	0.000464185	22.8088	1.25697e-05	-0.693167	0.457667
PRR14-H VS PRR14-L	SF3A2	0.000468267	22.7548	1.28256e-05	0.532166	-0.209667
PRR14-H VS PRR14-L	KDM6A	0.000468555	22.7592	1.28044e-05	-0.518833	0.259333
PRR14-H VS PRR14-L	KIF2A	0.000468713	22.7766	1.27214e-05	-1.00414	0.357999
PRR14-H VS PRR14-L	LRCH4	0.000468908	22.7694	1.27558e-05	0.400667	-0.451667
PRR14-H VS PRR14-L	FLYWCH1	0.000469469	22.7601	1.28003e-05	-0.495667	0.125
PRR14-H VS PRR14-L	ZFP91	0.000471067	22.7327	1.29316e-05	0.375	-0.344333
PRR14-H VS PRR14-L	LSM2	0.000472334	22.7195	1.29957e-05	0.411833	-0.581333
PRR14-H VS PRR14-L	SMARCA5	0.000473538	22.7066	1.30583e-05	-0.6745	0.296333
PRR14-H VS PRR14-L	USP34	0.000479059	22.6696	1.32402e-05	-0.5935	0.711
PRR14-H VS PRR14-L	G3BP2	0.000480543	22.6553	1.33111e-05	-0.395833	0.329
PRR14-H VS PRR14-L	RPP21	0.000480962	22.647	1.33526e-05	-0.278333	0.287333
PRR14-H VS PRR14-L	MACF1	0.000486148	22.6123	1.35268e-05	0.914333	-0.281667
PRR14-H VS PRR14-L	MSH5	0.000492042	22.5742	1.37213e-05	-0.925517	0.286333
PRR14-H VS PRR14-L	DHX33	0.000496528	22.544	1.38773e-05	-0.5895	0.336333
PRR14-H VS PRR14-L	NRM	0.000498946	22.5133	1.40378e-05	-0.331	0.284333
PRR14-H VS PRR14-L	ZNF767	0.000499317	22.5054	1.40792e-05	-0.287167	0.269
PRR14-H VS PRR14-L	HEATR5B	0.00049951	22.5162	1.40226e-05	-0.532333	0.333333
PRR14-H VS PRR14-L	MRPL28	0.000500357	22.5176	1.40153e-05	0.181167	-0.442667
PRR14-H VS PRR14-L	MPG	0.000506302	22.4625	1.43076e-05	-0.614167	0.236333
PRR14-H VS PRR14-L	MYO5A	0.000506776	22.4541	1.43525e-05	0.4775	-0.653333
PRR14-H VS PRR14-L	TARBP2	0.000514384	22.4085	1.45999e-05	-1.67167	-0.114483
PRR14-H VS PRR14-L	LRCH3	0.000518765	22.3743	1.47887e-05	-0.374167	0.228667
PRR14-H VS PRR14-L	MOSPD3	0.000518859	22.3796	1.47592e-05	-0.298	0.327667
PRR14-H VS PRR14-L	SLC35A5	0.000523093	22.3464	1.49446e-05	-0.161167	0.498333
PRR14-H VS PRR14-L	MST1	0.000530607	22.5243	1.51922e-05	-0.232333	0.305
PRR14-H VS PRR14-L	GAS2L3	0.00054661	22.2121	1.57183e-05	0.817333	-0.183667
PRR14-H VS PRR14-L	RGPD3	0.000546956	22.2161	1.56943e-05	0.637037	-0.171538
PRR14-H VS PRR14-L	UBR3	0.000549117	22.1942	1.58245e-05	0.418333	-0.527
PRR14-H VS PRR14-L	DDX56	0.000555891	22.1559	1.60542e-05	-0.466	0.191333
PRR14-H VS PRR14-L	PRKG1	0.000556268	22.1484	1.60997e-05	0.0978333	-0.853667
PRR14-H VS PRR14-L	CDKL5	0.000557475	22.4287	1.62038e-05	-0.211833	0.310667
PRR14-H VS PRR14-L	FLOT1	0.000557846	22.1351	1.618e-05	-0.298833	0.306
PRR14-H VS PRR14-L	VPS13D	0.000567676	22.0774	1.65356e-05	0.520333	-0.370667
PRR14-H VS PRR14-L	DDX6	0.000572588	22.0377	1.67854e-05	-0.374333	0.411667
PRR14-H VS PRR14-L	METT11D1	0.00057328	22.0401	1.67701e-05	-0.286834	0.423333
PRR14-H VS PRR14-L	TNPO1	0.000573324	22.0455	1.67358e-05	0.601667	-0.522
PRR14-H VS PRR14-L	SORBS3	0.000573907	22.026	1.68597e-05	0.480167	-0.532667
PRR14-H VS PRR14-L	ZNF426	0.000576338	22.0092	1.69669e-05	-0.381167	0.2775
PRR14-H VS PRR14-L	TLK2	0.000578192	21.9895	1.70933e-05	-0.344	0.174
PRR14-H VS PRR14-L	ENDOG	0.000579224	21.9903	1.70879e-05	0.4555	-0.376
PRR14-H VS PRR14-L	TOMM70A	0.000579869	21.9762	1.71789e-05	-0.325667	0.319333
PRR14-H VS PRR14-L	CPNE1	0.000583586	21.9538	1.73253e-05	0.192667	-0.439333
PRR14-H VS PRR14-L	C2orf69	0.000583812	21.9307	1.7477e-05	-0.9095	0.317667
PRR14-H VS PRR14-L	SPPL2A	0.000584835	21.9315	1.74713e-05	-0.678167	0.479667
PRR14-H VS PRR14-L	SLIT2	0.000584901	21.9835	1.75823e-05	0.370667	-0.348333
PRR14-H VS PRR14-L	PIK3C2A	0.000585027	21.9417	1.74044e-05	0.447167	-1.17536
PRR14-H VS PRR14-L	C17orf71	0.000585187	21.919	1.75545e-05	0.3635	-0.684667
PRR14-H VS PRR14-L	ZNF358	0.000585218	21.8861	1.77735e-05	1.16783	-0.395
PRR14-H VS PRR14-L	SERINC5	0.000585939	21.9733	1.76499e-05	-0.411833	0.978
PRR14-H VS PRR14-L	FAM69B	0.000585981	21.9319	1.74691e-05	-0.327	0.117414
PRR14-H VS PRR14-L	NARFL	0.000586024	21.8879	1.77616e-05	-0.586667	0.214667
PRR14-H VS PRR14-L	FAM115A	0.000586618	21.8907	1.77432e-05	-0.813833	0.277333
PRR14-H VS PRR14-L	SPTY2D1	0.000587004	21.8944	1.77184e-05	-1.193	0.653333
PRR14-H VS PRR14-L	SLC9A3R2	0.00058976	21.8603	1.79481e-05	0.544667	-0.0396667
PRR14-H VS PRR14-L	ASCC3	0.000591685	21.8463	1.80434e-05	0.685333	-0.282333
PRR14-H VS PRR14-L	FUZ	0.000593286	21.8284	1.8166e-05	0.653167	-0.383
PRR14-H VS PRR14-L	CLCN3	0.000594081	21.8302	1.81534e-05	-0.262167	0.237
PRR14-H VS PRR14-L	ZNF785	0.000595888	21.8115	1.82826e-05	0.316333	-0.389333
PRR14-H VS PRR14-L	BOLA1	0.000603392	21.773	1.85503e-05	1.04683	-0.786
PRR14-H VS PRR14-L	TOMM34	0.000605561	21.7582	1.86546e-05	0.481666	-0.339667
PRR14-H VS PRR14-L	MDN1	0.000609458	21.736	1.88125e-05	-0.4355	0.085
PRR14-H VS PRR14-L	SPG11	0.000616512	21.7003	1.90686e-05	-0.760833	0.189667
PRR14-H VS PRR14-L	TBL3	0.000617824	21.6894	1.91475e-05	0.300667	-0.348333
PRR14-H VS PRR14-L	KIAA1109	0.000621251	21.6695	1.92923e-05	0.575	-0.265333
PRR14-H VS PRR14-L	ZNF678	0.000622282	21.6599	1.9363e-05	-0.902333	0.16
PRR14-H VS PRR14-L	IDE	0.00062374	21.6484	1.94471e-05	0.184	-0.530333
PRR14-H VS PRR14-L	UGGT1	0.000633268	21.5928	1.98621e-05	0.341833	-0.416667
PRR14-H VS PRR14-L	CLPX	0.000633517	21.6022	1.97913e-05	0.639167	-0.483333
PRR14-H VS PRR14-L	ZNF225	0.000634282	21.5938	1.98546e-05	0.502833	-0.262667
PRR14-H VS PRR14-L	TMEM184C	0.000638458	21.566	2.00646e-05	0.947167	-0.141667
PRR14-H VS PRR14-L	ZNF598	0.000639761	21.5555	2.01453e-05	0.115167	0.824333
PRR14-H VS PRR14-L	NAA50	0.000639949	21.5495	2.01909e-05	-0.685667	0.141667
PRR14-H VS PRR14-L	MRPL55	0.000642363	21.5344	2.0307e-05	-0.441333	0.529
PRR14-H VS PRR14-L	PPOX	0.000646112	21.5139	2.04656e-05	-0.3355	0.299667
PRR14-H VS PRR14-L	NOXA1	0.00064828	21.5559	2.06551e-05	0.294333	-0.131333
PRR14-H VS PRR14-L	IGFALS	0.000648817	22.0965	2.07125e-05	0.414	-0.469
PRR14-H VS PRR14-L	RALY	0.000648833	21.4977	2.05921e-05	-0.462333	0.499667
PRR14-H VS PRR14-L	ARFGEF1	0.0006495	21.4899	2.06536e-05	-0.374667	0.198667
PRR14-H VS PRR14-L	TCF12	0.000650667	21.4192	2.12161e-05	0.236167	-1.07267
PRR14-H VS PRR14-L	FEM1B	0.000651108	21.468	2.08261e-05	-0.374833	0.301333
PRR14-H VS PRR14-L	ZNF148	0.000651776	21.4198	2.12118e-05	0.416833	-0.447667
PRR14-H VS PRR14-L	KLHDC10	0.000651977	21.424	2.11778e-05	-0.295833	0.251667
PRR14-H VS PRR14-L	TTC27	0.000652341	21.4326	2.11086e-05	0.526	-0.121667
PRR14-H VS PRR14-L	MRPL9	0.000652345	21.4275	2.11493e-05	-0.0743333	0.47
PRR14-H VS PRR14-L	TESK1	0.000653055	21.4398	2.10506e-05	-0.592667	0.369333
PRR14-H VS PRR14-L	TRPM7	0.00065339	21.4486	2.09802e-05	0.6705	-0.193
PRR14-H VS PRR14-L	SCYL2	0.000653418	21.4333	2.11029e-05	-0.508833	0.338333
PRR14-H VS PRR14-L	DNAJB4	0.000654263	21.44	2.10489e-05	-0.514167	0.265333
PRR14-H VS PRR14-L	VAMP1	0.00065427	21.4502	2.09678e-05	-0.282	0.447333
PRR14-H VS PRR14-L	TMOD1	0.000657891	21.3852	2.14925e-05	-0.199	0.231
PRR14-H VS PRR14-L	HAGH	0.000661399	21.3662	2.16482e-05	-0.3625	0.288333
PRR14-H VS PRR14-L	UNKL	0.000665812	21.3339	2.19167e-05	0.374833	-0.419667
PRR14-H VS PRR14-L	EFR3A	0.000666513	21.3361	2.18984e-05	-0.523833	0.437667
PRR14-H VS PRR14-L	LIMS1	0.000667021	21.339	2.18736e-05	0.260833	-0.442333
PRR14-H VS PRR14-L	FAM126B	0.000668027	21.3202	2.20311e-05	0.369667	-0.0843333
PRR14-H VS PRR14-L	HAX1	0.000673686	21.2931	2.22595e-05	-0.402167	0.423667
PRR14-H VS PRR14-L	ZKSCAN1	0.000673854	21.2876	2.23069e-05	-0.354833	0.340333
PRR14-H VS PRR14-L	UBE2I	0.000675764	21.2752	2.24122e-05	-0.8015	0.459667
PRR14-H VS PRR14-L	BARD1	0.000678066	21.2565	2.25727e-05	-0.307667	0.534667
PRR14-H VS PRR14-L	C1orf213	0.000678534	21.2596	2.25462e-05	-0.403167	0.24
PRR14-H VS PRR14-L	LOC100271722	0.00067878	21.2488	2.26386e-05	-1.2805	0.620333
PRR14-H VS PRR14-L	CATSPER3	0.000679389	22.3333	2.27856e-05	-0.283833	0.4
PRR14-H VS PRR14-L	ENOX2	0.000679878	21.2397	2.27175e-05	0.628667	-0.155
PRR14-H VS PRR14-L	ZNF282	0.000679886	21.2348	2.276e-05	-0.664833	0.377
PRR14-H VS PRR14-L	MOBKL1B	0.00068073	21.217	2.29151e-05	-0.307167	0.310667
PRR14-H VS PRR14-L	ZBTB38	0.000681754	21.2179	2.29072e-05	-0.140167	1.258
PRR14-H VS PRR14-L	SMARCAD1	0.000684123	21.1992	2.30718e-05	-0.425	0.107333
PRR14-H VS PRR14-L	RLIM	0.000687741	21.1661	2.33646e-05	-0.142167	0.474667
PRR14-H VS PRR14-L	NBAS	0.000688279	21.1737	2.32974e-05	-0.389833	0.439333
PRR14-H VS PRR14-L	SPAST	0.000688411	21.178	2.32591e-05	-0.339167	0.368
PRR14-H VS PRR14-L	WDR3	0.000688776	21.167	2.3357e-05	-0.2685	0.552667
PRR14-H VS PRR14-L	MFN1	0.000690742	21.1452	2.35524e-05	0.428167	-0.477333
PRR14-H VS PRR14-L	TIAF1	0.000691097	21.1486	2.35216e-05	-0.1445	0.580333
PRR14-H VS PRR14-L	CAPZA2	0.000696648	21.1181	2.37971e-05	0.452	-0.397667
PRR14-H VS PRR14-L	ZNF641	0.000703334	21.0884	2.40691e-05	-0.795833	0.315
PRR14-H VS PRR14-L	PTPN11	0.000706439	21.0721	2.42193e-05	-0.549333	0.104333
PRR14-H VS PRR14-L	C19orf54	0.000707462	21.0636	2.42983e-05	0.616	-0.384
PRR14-H VS PRR14-L	NUBP1	0.000726221	20.9905	2.49877e-05	-0.493167	0.285333
PRR14-H VS PRR14-L	DAZAP1	0.000733628	20.9592	2.52881e-05	0.167667	-0.599667
PRR14-H VS PRR14-L	LOC728743	0.000739803	20.9327	2.55469e-05	-0.3075	0.368667
PRR14-H VS PRR14-L	MCFD2	0.000740977	20.9238	2.56335e-05	-0.457167	0.359667
PRR14-H VS PRR14-L	HUWE1	0.000744153	20.9033	2.58358e-05	0.4685	-0.316
PRR14-H VS PRR14-L	DEXI	0.00074505	20.9049	2.58206e-05	0.9245	-0.205333
PRR14-H VS PRR14-L	AP4E1	0.000746875	20.8891	2.59766e-05	-0.259167	0.289333
PRR14-H VS PRR14-L	MUTYH	0.000755067	20.856	2.63085e-05	0.378	-0.160667
PRR14-H VS PRR14-L	AP1G1	0.000764971	20.8174	2.67011e-05	-0.386167	0.275
PRR14-H VS PRR14-L	EIF2AK3	0.000766205	20.8086	2.67917e-05	1.4785	-0.563103
PRR14-H VS PRR14-L	RPUSD3	0.000780688	20.7552	2.73466e-05	-0.384167	0.531667
PRR14-H VS PRR14-L	USP37	0.000784749	20.7371	2.75376e-05	0.711167	-0.480667
PRR14-H VS PRR14-L	SETX	0.000791364	20.7106	2.78189e-05	-0.135667	0.428667
PRR14-H VS PRR14-L	ZNF579	0.000793643	20.6986	2.79483e-05	-0.599333	-0.00766667
PRR14-H VS PRR14-L	HIAT1	0.000796428	20.6849	2.80958e-05	-1.12333	0.227241
PRR14-H VS PRR14-L	TGFBRAP1	0.000797155	20.6779	2.8171e-05	-0.692667	0.193
PRR14-H VS PRR14-L	ERN1	0.000805129	20.6475	2.85028e-05	-0.254833	0.278667
PRR14-H VS PRR14-L	LOC650368	0.000809531	20.6288	2.87089e-05	-0.586	0.385667
PRR14-H VS PRR14-L	ELK3	0.00081027	20.6218	2.87855e-05	-0.801667	0.0586667
PRR14-H VS PRR14-L	SCNM1	0.000813266	20.6077	2.89424e-05	-0.3	0.225667
PRR14-H VS PRR14-L	KLHDC9	0.000813601	20.6634	2.90048e-05	0.546	-0.264667
PRR14-H VS PRR14-L	KDM1B	0.000814813	20.5937	2.90987e-05	-0.450666	0.667334
PRR14-H VS PRR14-L	GPAM	0.000816278	20.58	2.92524e-05	-0.342667	0.226
PRR14-H VS PRR14-L	ADAM10	0.00081737	20.5811	2.92407e-05	0.385	-0.197
PRR14-H VS PRR14-L	FNIP1	0.000821981	20.5575	2.95078e-05	0.537	-0.559
PRR14-H VS PRR14-L	HEATR6	0.000840507	20.4907	3.02773e-05	0.559333	-0.365333
PRR14-H VS PRR14-L	RNF11	0.000841123	20.4933	3.02472e-05	-0.819821	0.517
PRR14-H VS PRR14-L	TTC37	0.000846953	20.4664	3.05621e-05	-0.421833	0.170001
PRR14-H VS PRR14-L	SRBD1	0.000848391	20.4575	3.06666e-05	0.443667	-0.106897
PRR14-H VS PRR14-L	TMEM203	0.000849571	20.4451	3.08148e-05	-0.185167	0.576379
PRR14-H VS PRR14-L	INO80D	0.000850513	20.4466	3.07962e-05	0.242833	-0.289
PRR14-H VS PRR14-L	ACAP2	0.000858496	20.4047	3.12985e-05	-0.384667	0.218667
PRR14-H VS PRR14-L	SPOPL	0.000858714	20.4129	3.11998e-05	-0.4595	0.275667
PRR14-H VS PRR14-L	INADL	0.000859826	20.4653	3.12936e-05	0.311	-0.440667
PRR14-H VS PRR14-L	ANKRD54	0.000869778	20.3489	3.19799e-05	0.227167	-0.538333
PRR14-H VS PRR14-L	KIFC2	0.000869922	20.3441	3.20392e-05	0.209333	-0.333
PRR14-H VS PRR14-L	ACAP3	0.000870398	20.3602	3.18405e-05	-0.364167	0.321667
PRR14-H VS PRR14-L	AAAS	0.000870404	20.3558	3.18948e-05	-1.01367	0.187333
PRR14-H VS PRR14-L	ZNF609	0.000871008	20.3497	3.19711e-05	0.447333	-0.336667
PRR14-H VS PRR14-L	ADAT1	0.000871117	20.3625	3.18127e-05	-0.371333	0.169333
PRR14-H VS PRR14-L	TMF1	0.000877744	20.3166	3.23818e-05	-0.092	0.609667
PRR14-H VS PRR14-L	BDP1	0.000880064	20.2968	3.26314e-05	0.540667	-0.572333
PRR14-H VS PRR14-L	PRPF40A	0.000880756	20.2991	3.26024e-05	0.236333	-0.309667
PRR14-H VS PRR14-L	DNAJC4	0.000881453	20.3014	3.25734e-05	0.271	-0.443
PRR14-H VS PRR14-L	ZNF551	0.000885793	20.267	3.30089e-05	-0.422667	0.479
PRR14-H VS PRR14-L	ZNF500	0.000886733	20.2686	3.29888e-05	-0.358167	0.406667
PRR14-H VS PRR14-L	CTXN1	0.000887019	20.2721	3.29444e-05	0.518333	-0.473333
PRR14-H VS PRR14-L	SMC1A	0.000897066	20.23	3.34847e-05	-0.200833	0.303667
PRR14-H VS PRR14-L	CD2AP	0.00090119	20.2139	3.36946e-05	0.260333	-0.467333
PRR14-H VS PRR14-L	ZNF45	0.000910466	20.1832	3.40979e-05	-0.376	0.344333
PRR14-H VS PRR14-L	RAB10	0.000923206	20.143	3.46324e-05	-0.173	0.461
PRR14-H VS PRR14-L	DOM3Z	0.000929039	20.114	3.50243e-05	0.3035	-0.486667
PRR14-H VS PRR14-L	ZNF765	0.000929511	20.1169	3.49844e-05	-0.628333	0.235
PRR14-H VS PRR14-L	ZNF408	0.000929719	20.1079	3.51077e-05	-0.4355	0.191
PRR14-H VS PRR14-L	SLC30A4	0.000931008	20.1757	3.49829e-05	0.455667	-0.592667
PRR14-H VS PRR14-L	HSPA13	0.000931073	20.0957	3.52745e-05	-0.634333	0.458333
PRR14-H VS PRR14-L	LOC100132247	0.00093155	20.0986	3.52347e-05	0.776	-0.708333
PRR14-H VS PRR14-L	C16orf42	0.000932879	20.0864	3.54009e-05	0.804333	-0.285
PRR14-H VS PRR14-L	ZNF81	0.000945808	20.0467	3.59502e-05	-1.09607	0.346333
PRR14-H VS PRR14-L	PTRH1	0.000946597	20.0404	3.6039e-05	0.694	-0.330333
PRR14-H VS PRR14-L	ZMAT3	0.000952011	20.0215	3.63042e-05	0.6785	-0.251
PRR14-H VS PRR14-L	SLC5A3	0.000963095	19.9875	3.67867e-05	0.0005	0.511333
PRR14-H VS PRR14-L	FUS	0.000963927	19.9811	3.68784e-05	0.428833	-0.319667
PRR14-H VS PRR14-L	SLC25A46	0.000968736	19.96	3.71827e-05	0.758667	-0.431
PRR14-H VS PRR14-L	SLC25A24	0.000970255	19.9601	3.71808e-05	0.572333	-0.443667
PRR14-H VS PRR14-L	RNFT1	0.000974823	19.9397	3.74769e-05	-0.2645	0.362
PRR14-H VS PRR14-L	OSBPL11	0.000975815	19.9329	3.75756e-05	0.5055	-0.123667
PRR14-H VS PRR14-L	STUB1	0.000976223	19.9277	3.7652e-05	-0.487167	0.353667
PRR14-H VS PRR14-L	ALKBH4	0.000977985	19.9189	3.77807e-05	-0.4815	0.251667
PRR14-H VS PRR14-L	ENO3	0.000981083	19.9025	3.80222e-05	-0.8685	0.422
PRR14-H VS PRR14-L	TAF1	0.000981328	19.9552	3.80926e-05	-0.425862	0.558
PRR14-H VS PRR14-L	MFSD10	0.000981358	19.9059	3.79719e-05	-0.255862	0.448333
PRR14-H VS PRR14-L	MOBKL1A	0.000992946	19.8634	3.86053e-05	0.3965	-0.245667
PRR14-H VS PRR14-L	VEZF1	0.00099359	19.8576	3.86921e-05	-0.426167	0.362667

## Sheet: 273 genes
273 Common differentially expressed gene list
PRR14
INO80E
BCL7C
TBC1D10B
MYST1
PHKG2
ZNF688
ZNF668
PPP4C
SULT1A3
ZNF768
FBRS
SETD1A
CDIPT
BCKDK
ZNF764
GIYD2
TBX6
CCDC101
CIDECP
RNPS1
APOOL
MAZ
C16orf93
RNF40
FAM100A
NBEAL1
MED13
TMEM219
ZNF213
C16orf53
NCOA2
ATXN2L
DPP8
LATS1
PRSS53
BOLA2
SPNS1
NPIPL3
RPUSD1
RAB40C
DPY19L3
NSMCE1
PGP
LUC7L
VKORC1
STT3B
ATF2
TIMM16
SLC2A4RG
LCOR
TAZ
SBNO1
TUFM
BRWD3
TRIP12
RIF1
RAPGEF6
SH2B1
BIRC6
TMUB1
DENND4A
SPSB3
LOC284441
FAM63B
UBXN7
ZNF205
KIF22
LNPEP
SAMD10
NPRL3
NFATC2IP
GCC2
RSC1A1
ZNF699
CHTF18
CLTC
FBXL19
NMRAL1
LEPROT
SERINC1
CLN3
LMBRD2
NHLRC2
C10orf118
REST
CLOCK
RBM12
PAFAH1B2
NUBP2
ARMC5
UHMK1
CHM
MYO9A
WDR44
FAM195A
YPEL3
HIPK3
C7orf47
CRTC2
NTHL1
TAOK1
VPS13C
TAF1L
KCTD13
UHRF1BP1L
PDP2
PLEKHB2
ZNF780A
FAM86A
ATE1
RNF160
ROGDI
C10orf12
FLYWCH2
MAN1A2
ZNF771
ASXL2
AFF4
RANBP2
ATRX
NMD3
CCNT1
LASS6
RNF208
CCDC24
CSNK1G1
TFAP4
LCMT1
C16orf59
ATP7A
C16orf13
SLC35D1
N4BP2
DCUN1D1
DDI2
PPTC7
RNF111
BPTF
C9orf142
LYSMD3
SEC24A
MAP3K2
TOR1AIP2
CHD9
EXOC6B
KLHL11
LUZP1
RABEP2
PANK3
ARF5
LOC339047
PKMYT1
SON
WDR90
SKIL
EIF3CL
E4F1
SDR39U1
IPMK
AXIN1
C9orf41
DHX36
FAM173A
ZNF611
LOC401052
MLST8
LMTK2
DMXL1
IREB2
XRN1
UEVLD
GTF2A1
SSNA1
ZDHHC20
UTP20
PJA2
TCEB2
HELZ
ATP6V0C
RNF168
TRIM44
ZFP106
MGAT5
ZBTB11
ROBLD3
FMN1
USP12
ZNF420
LARP4
ZMYND19
IL6ST
RC3H2
C1orf35
PSMG3
HIPK1
ZNF813
ANKRD36BP1
NDUFB10
COL4A3BP
JMJD8
TCP11L2
MOSPD2
UBR1
DGUOK
C9orf102
KIAA0754
PRKAR2A
APC
STAM2
SF3A2
KDM6A
KIF2A
ZFP91
USP34
G3BP2
RPP21
MRPL28
GAS2L3
RGPD3
UBR3
CDKL5
VPS13D
TNPO1
ZNF426
ENDOG
PIK3C2A
ZNF358
SERINC5
NARFL
SPTY2D1
BOLA1
TBL3
KIAA1109
ZNF678
IDE
MRPL55
PPOX
TESK1
TRPM7
SCYL2
HAGH
LIMS1
ZKSCAN1
UBE2I
TIAF1
ZNF641
PTPN11
DAZAP1
HUWE1
AP4E1
MUTYH
RPUSD3
SETX
ZNF579
TGFBRAP1
ERN1
ELK3
ADAM10
FNIP1
TTC37
KIFC2
BDP1
DNAJC4
ZNF551
CTXN1
SMC1A
SLC30A4
C16orf42
ZNF81
SLC25A46
STUB1
TAF1
