# Supplementary material for: Oncogene PRR14 promotes breast cancer through activation of PI3K signal pathway and inhibition of CHEK2 pathway
Source: Cell Death Dis. 2020 Jun 15;11(6):464. doi: 10.1038/s41419-020-2640-8 (PMC7296039; doi:10.1038/s41419-020-2640-8)
Supplement: Supplementary file 5 — Supplementary table 3 [file 41419_2020_2640_MOESM5_ESM.xlsx]

## Sheet: 工作表1
pathway name	set size	candidates	p-value	q-value	pathway source
		contained
RNA Polymerase II Transcription	1236	33 (2.7%)	4.78e-05	0.0112	Reactome
Gene expression (Transcription)	1373	35 (2.6%)	6.98e-05	0.0112	Reactome
Generic Transcription Pathway	1107	30 (2.7%)	8.47e-05	0.0112	Reactome
ATM Signaling Network in Development and Disease	46	5 (10.9%)	0.000321	0.0318	Wikipathways
Canonical Wnt signaling pathway	20	3 (15.0%)	0.00213	0.169	PID
SUMOylation of DNA damage response and repair proteins	76	5 (6.6%)	0.00316	0.172	Reactome
Membrane Trafficking	582	16 (2.7%)	0.00404	0.172	Reactome
Regulation of cytoskeletal remodeling and cell spreading by IPP complex components	8	2 (25.0%)	0.00452	0.172	Reactome
RNA Polymerase II Pre-transcription Events	88	5 (5.8%)	0.00537	0.172	Reactome
MAPK1 (ERK2) activation	9	2 (22.2%)	0.00577	0.172	Reactome
Displacement of DNA glycosylase by APEX1	9	2 (22.2%)	0.00577	0.172	Reactome
Serine biosynthesis	9	2 (22.2%)	0.00577	0.172	Reactome
MAPK3 (ERK1) activation	10	2 (20.0%)	0.00715	0.172	Reactome
Base-Excision Repair, AP Site Formation	10	2 (20.0%)	0.00715	0.172	Reactome
RNA transport - Homo sapiens (human)	171	7 (4.1%)	0.00724	0.172	KEGG
Vesicle-mediated transport	620	16 (2.6%)	0.00732	0.172	Reactome
TGF-beta Signaling Pathway	132	6 (4.5%)	0.00776	0.172	Wikipathways
Interleukin-6 signaling	11	2 (18.2%)	0.00866	0.172	Reactome
Signaling by Leptin	11	2 (18.2%)	0.00866	0.172	Reactome
Signaling pathways regulating pluripotency of stem cells - Homo sapiens (human)	139	6 (4.3%)	0.00988	0.172	KEGG
