# Supplementary material for: Oncogene PRR14 promotes breast cancer through activation of PI3K signal pathway and inhibition of CHEK2 pathway
Source: Cell Death Dis. 2020 Jun 15;11(6):464. doi: 10.1038/s41419-020-2640-8 (PMC7296039; doi:10.1038/s41419-020-2640-8)
Supplement: Supplementary file 6 — Supplementary table 4 [file 41419_2020_2640_MOESM6_ESM.xlsx]

## Sheet: 工作表1
Gene	Cytoband	μ in altered group	μ in unaltered group	σ in altered group	σ in unaltered group	Log Ratio	p-Value	q-Value
PDK1	2q31.1	0.32	0.16	0.3	0.24	0.16	1.74e-07	3.94e-05	Over-expressed
PDK1_PS241	2q31.1	0.38	0.16	0.43	0.36	0.23	4.49e-07	5.093e-05	Over-expressed
CDK1	10q21.2	-0.21	-0.1	0.25	0.26	-0.11	4.909e-05	0.002978	Under-expressed
STMN1	1p36.11	0.01	0.13	0.29	0.33	-0.12	5.248e-05	0.002978	Under-expressed
ASNS	7q21.3	-0.31	-0.09	0.54	0.62	-0.22	9.196e-05	0.003541	Under-expressed
CDKN1B_PT198	12p13.1-p12	0	0.07	0.16	0.2	-0.07	9.36e-05	0.003541	Under-expressed
CASP7	10q25.3	-0.45	-0.24	0.53	0.77	-0.21	0.0002828	0.007922	Under-expressed
GATA3	10p14	2.01	1.62	1.04	1.12	0.39	0.0003023	0.007922	Over-expressed
BRAF_PS445	7q34	0.19	0.03	0.44	0.39	0.16	0.0003141	0.007922	Over-expressed
ESR1_PS118	6q25.1	0.24	0.01	0.66	0.64	0.23	0.0006497	0.0131	Over-expressed
DIABLO	12q24.31	-0.19	-0.36	0.48	0.52	0.17	0.0007225	0.0131	Over-expressed
RAD50	5q31.1	-0.12	-0.24	0.33	0.29	0.11	0.0007502	0.0131	Over-expressed
TSC1	9q34.13	-0.11	0	0.31	0.36	-0.11	0.000751	0.0131	Under-expressed
SYK	9q22.2	-0.44	-0.2	0.68	0.82	-0.24	0.0009787	0.0159	Under-expressed
EEF2K	16p12.2	0.23	0.03	0.62	0.52	0.2	0.001137	0.0163	Over-expressed
CDH3	16q22.1	-0.04	0.03	0.19	0.22	-0.06	0.001148	0.0163	Under-expressed
XRCC1	19q13.31	0.07	-0.02	0.26	0.28	0.09	0.001278	0.0171	Over-expressed
MRE11	11q21	0.11	0.2	0.27	0.23	-0.09	0.001367	0.0172	Under-expressed
ABL1	9q34.12	0.06	-0.02	0.22	0.23	0.07	0.001615	0.0193	Over-expressed
ARAF	Xp11.3	0.29	0.19	0.29	0.31	0.09	0.002054	0.0233	Over-expressed
RAD51	15q15.1	-0.15	-0.05	0.29	0.36	-0.09	0.002198	0.0233	Under-expressed
DIRAS3	1p31.3	0.23	0.13	0.3	0.34	0.1	0.002262	0.0233	Over-expressed
ESR1	6q25.1-q25.2	2.12	1.53	1.88	2.11	0.59	0.002621	0.0259	Over-expressed
KIT	4q12	0.33	0.51	0.55	0.85	-0.18	0.002983	0.0282	Under-expressed
ERCC5	13q33.1	-0.04	-0.15	0.34	0.42	0.11	0.003408	0.0309	Over-expressed
NOTCH1	9q34.3	-0.05	0.02	0.24	0.28	-0.07	0.004716	0.0412	Under-expressed
IGFBP2	2q35	0.5	0.25	0.84	0.99	0.25	0.004929	0.0413	Over-expressed
KDR	4q12	0.52	0.37	0.52	0.52	0.15	0.005096	0.0413	Over-expressed
EIF4EBP1_PT70	8p12	-0.09	-0.03	0.22	0.27	-0.06	0.005287	0.0414	Under-expressed
CHEK2_PT68	22q12.1	-0.03	0.06	0.3	0.31	-0.08	0.006071	0.0459	Under-expressed
